# Supplementary material for: Evolution of Dengue Disease and Entomological Monitoring in Santa Cruz, Bolivia 2002 – 2008
Source: PLoS One. 2015 Feb 23;10(2):e0118337. doi: 10.1371/journal.pone.0118337 (PMC4338224; doi:10.1371/journal.pone.0118337)
Supplement: S1 Dataset — (XLS) [file pone.0118337.s001.xls]

## Sheet: Dataset
Table S1. Patient dataset of suspected dengue cases during 2002 – 2008 in Santa Cruz city, Bolivia.
Id Indiv.	Date of symptoms appearence	Epidemic Cycle	Epidemic Week	Epidemic Month	Epidemic Period	Gender	Age (years)	Age Class	Urban Area	Concentric Area	Suspected Case	IgM Den Confirmed
S00001	2002-09-30	E02	E02W01	E02M01	Early	F	2	A (00-14)	Ua09	Ca2	Yes	No
S00002	2002-09-30	E02	E02W01	E02M01	Early	M	12	A (00-14)	SD	SD	Yes	No
S00003	2002-09-30	E02	E02W01	E02M01	Early	M	13	A (00-14)	SD	SD	Yes	No
S00004	2002-09-30	E02	E02W01	E02M01	Early	M	31	C (30-44)	Ua11	Ca3	Yes	No
S00005	2002-09-30	E02	E02W01	E02M01	Early	M	50	D (45-99)	SD	SD	Yes	No
S00006	2002-10-03	E02	E02W01	E02M01	Early	F	12	A (00-14)	SD	SD	Yes	No
S00007	2002-10-04	E02	E02W01	E02M01	Early	M	0.75	A (00-14)	Ua23	Ca3	Yes	No
S00008	2002-10-04	E02	E02W01	E02M01	Early	F	3	A (00-14)	Ua01	Ca1	Yes	No
S00009	2002-10-04	E02	E02W01	E02M01	Early	F	10	A (00-14)	Ua09	Ca2	Yes	No
S00010	2002-10-06	E02	E02W02	E02M01	Early	M	1	A (00-14)	SD	SD	Yes	No
S00011	2002-10-06	E02	E02W02	E02M01	Early	M	18	B (15-29)	Ua14	Ca3	Yes	No
S00012	2002-10-07	E02	E02W02	E02M01	Early	F	19	B (15-29)	Ua12	Ca3	Yes	No
S00013	2002-10-10	E02	E02W02	E02M01	Early	F	9	A (00-14)	Ua19	Ca3	Yes	No
S00014	2002-10-10	E02	E02W02	E02M01	Early	F	18	B (15-29)	Ua11	Ca3	Yes	No
S00015	2002-10-11	E02	E02W02	E02M01	Early	M	45	D (45-99)	Ua04	Ca2	Yes	No
S00016	2002-10-15	E02	E02W03	E02M01	Early	M	53	D (45-99)	Ua04	Ca2	Yes	No
S00017	2002-10-18	E02	E02W03	E02M01	Early	F	1	A (00-14)	SD	SD	Yes	No
S00018	2002-10-18	E02	E02W03	E02M01	Early	F	2	A (00-14)	SD	SD	Yes	No
S00019	2002-10-21	E02	E02W04	E02M01	Early	F	5	A (00-14)	Ua12	Ca3	Yes	No
S00020	2002-10-21	E02	E02W04	E02M01	Early	F	40	C (30-44)	SD	SD	Yes	No
S00021	2002-10-22	E02	E02W04	E02M01	Early	F	33	C (30-44)	Ua15	Ca3	Yes	No
S00022	2002-10-24	E02	E02W04	E02M01	Early	F	7	A (00-14)	Ua09	Ca2	Yes	No
S00023	2002-10-24	E02	E02W04	E02M01	Early	M	11	A (00-14)	Ua23	Ca3	Yes	No
S00024	2002-10-26	E02	E02W04	E02M01	Early	F	7	A (00-14)	Ua24	Ca3	Yes	No
S00025	2002-10-27	E02	E02W05	E02M01	Early	F	7	A (00-14)	Ua24	Ca3	Yes	No
S00026	2002-10-27	E02	E02W05	E02M01	Early	M	50	D (45-99)	Ua23	Ca3	Yes	No
S00027	2002-10-29	E02	E02W05	E02M01	Early	F	18	B (15-29)	Ua15	Ca3	Yes	No
S00028	2002-10-29	E02	E02W05	E02M01	Early	F	26	B (15-29)	Ua09	Ca2	Yes	No
S00029	2002-10-30	E02	E02W05	E02M01	Early	F	35	C (30-44)	Ua11	Ca3	Yes	No
S00030	2002-10-30	E02	E02W05	E02M01	Early	M	36	C (30-44)	SD	SD	Yes	No
S00031	2002-10-31	E02	E02W05	E02M01	Early	M	37	C (30-44)	Ua31	Ca4	Yes	No
S00032	2002-11-01	E02	E02W05	E02M02	Early	F	44	C (30-44)	Ua17	Ca3	Yes	No
S00033	2002-11-02	E02	E02W05	E02M02	Early	M	0.5	A (00-14)	Ua26	Ca3	Yes	No
S00034	2002-11-02	E02	E02W05	E02M02	Early	F	SD	SD	Ua13	Ca3	Yes	No
S00035	2002-11-03	E02	E02W06	E02M02	Early	M	5	A (00-14)	Ua11	Ca3	Yes	No
S00036	2002-11-03	E02	E02W06	E02M02	Early	F	13	A (00-14)	Ua16	Ca3	Yes	No
S00037	2002-11-04	E02	E02W06	E02M02	Early	F	30	C (30-44)	Ua25	Ca3	Yes	No
S00038	2002-11-04	E02	E02W06	E02M02	Early	M	40	C (30-44)	Ua15	Ca3	Yes	No
S00039	2002-11-04	E02	E02W06	E02M02	Early	F	52	D (45-99)	Ua11	Ca3	Yes	No
S00040	2002-11-06	E02	E02W06	E02M02	Early	M	5	A (00-14)	Ua23	Ca3	Yes	No
S00041	2002-11-08	E02	E02W06	E02M02	Early	F	18	B (15-29)	Ua23	Ca3	Yes	No
S00042	2002-11-08	E02	E02W06	E02M02	Early	F	19	B (15-29)	Ua16	Ca3	Yes	No
S00043	2002-11-08	E02	E02W06	E02M02	Early	M	25	B (15-29)	Ua11	Ca3	Yes	No
S00044	2002-11-11	E02	E02W07	E02M02	Early	M	5	A (00-14)	Ua13	Ca3	Yes	No
S00045	2002-11-11	E02	E02W07	E02M02	Early	F	SD	SD	Ua35	Ca4	Yes	No
S00046	2002-11-12	E02	E02W07	E02M02	Early	F	7	A (00-14)	Ua24	Ca3	Yes	No
S00047	2002-11-12	E02	E02W07	E02M02	Early	M	11	A (00-14)	Ua09	Ca2	Yes	No
S00048	2002-11-14	E02	E02W07	E02M02	Early	M	1	A (00-14)	Ua02	Ca2	Yes	No
S00049	2002-11-14	E02	E02W07	E02M02	Early	M	21	B (15-29)	Ua07	Ca2	Yes	No
S00050	2002-11-14	E02	E02W07	E02M02	Early	M	29	B (15-29)	Ua01	Ca1	Yes	Yes
S00051	2002-11-15	E02	E02W07	E02M02	Early	M	8	A (00-14)	Ua07	Ca2	Yes	No
S00052	2002-11-15	E02	E02W07	E02M02	Early	F	12	A (00-14)	Ua15	Ca3	Yes	No
S00053	2002-11-15	E02	E02W07	E02M02	Early	F	15	B (15-29)	Ua24	Ca3	Yes	No
S00054	2002-11-15	E02	E02W07	E02M02	Early	M	24	B (15-29)	Ua23	Ca3	Yes	No
S00055	2002-11-15	E02	E02W07	E02M02	Early	F	30	C (30-44)	Ua19	Ca3	Yes	No
S00056	2002-11-16	E02	E02W07	E02M02	Early	M	52	D (45-99)	Ua11	Ca3	Yes	No
S00057	2002-11-18	E02	E02W08	E02M02	Early	M	7	A (00-14)	Ua16	Ca3	Yes	No
S00058	2002-11-18	E02	E02W08	E02M02	Early	F	21	B (15-29)	Ua04	Ca2	Yes	No
S00059	2002-11-20	E02	E02W08	E02M02	Early	M	0.5	A (00-14)	Ua16	Ca3	Yes	No
S00060	2002-11-20	E02	E02W08	E02M02	Early	F	4	A (00-14)	Ua12	Ca3	Yes	No
S00061	2002-11-20	E02	E02W08	E02M02	Early	F	38	C (30-44)	Ua04	Ca2	Yes	No
S00062	2002-11-22	E02	E02W08	E02M02	Early	M	1	A (00-14)	Ua19	Ca3	Yes	No
S00063	2002-11-22	E02	E02W08	E02M02	Early	F	17	B (15-29)	Ua19	Ca3	Yes	No
S00064	2002-11-22	E02	E02W08	E02M02	Early	M	27	B (15-29)	Ua03	Ca2	Yes	No
S00065	2002-11-23	E02	E02W08	E02M02	Early	F	6	A (00-14)	Ua07	Ca2	Yes	No
S00066	2002-11-23	E02	E02W08	E02M02	Early	M	43	C (30-44)	Ua01	Ca1	Yes	No
S00067	2002-11-24	E02	E02W09	E02M02	Early	M	5	A (00-14)	Ua03	Ca2	Yes	No
S00068	2002-11-26	E02	E02W09	E02M02	Early	M	31	C (30-44)	Ua19	Ca3	Yes	No
S00069	2002-11-27	E02	E02W09	E02M02	Early	F	1	A (00-14)	Ua11	Ca3	Yes	No
S00070	2002-11-27	E02	E02W09	E02M02	Early	F	1	A (00-14)	Ua16	Ca3	Yes	No
S00071	2002-11-28	E02	E02W09	E02M02	Early	F	20	B (15-29)	Ua17	Ca3	Yes	No
S00072	2002-11-29	E02	E02W09	E02M02	Early	M	24	B (15-29)	Ua19	Ca3	Yes	No
S00073	2002-12-01	E02	E02W10	E02M03	Early	F	23	B (15-29)	Ua03	Ca2	Yes	No
S00074	2002-12-02	E02	E02W10	E02M03	Early	M	57	D (45-99)	SD	SD	Yes	No
S00075	2002-12-02	E02	E02W10	E02M03	Early	F	77	D (45-99)	Ua15	Ca3	Yes	No
S00076	2002-12-03	E02	E02W10	E02M03	Early	F	29	B (15-29)	Ua12	Ca3	Yes	No
S00077	2002-12-07	E02	E02W10	E02M03	Early	M	41	C (30-44)	Ua10	Ca3	Yes	Yes
S00078	2002-12-09	E02	E02W11	E02M03	Early	M	31	C (30-44)	Ua01	Ca1	Yes	Yes
S00079	2002-12-09	E02	E02W11	E02M03	Early	M	67	D (45-99)	Ua01	Ca1	Yes	No
S00080	2002-12-11	E02	E02W11	E02M03	Early	M	9	A (00-14)	Ua19	Ca3	Yes	Yes
S00081	2002-12-12	E02	E02W11	E02M03	Early	M	33	C (30-44)	Ua16	Ca3	Yes	No
S00082	2002-12-13	E02	E02W11	E02M03	Early	F	28	B (15-29)	Ua01	Ca1	Yes	Yes
S00083	2002-12-13	E02	E02W11	E02M03	Early	M	41	C (30-44)	Ua04	Ca2	Yes	Yes
S00084	2002-12-14	E02	E02W11	E02M03	Early	M	0.583333	A (00-14)	SD	SD	Yes	No
S00085	2002-12-17	E02	E02W12	E02M03	Early	M	0.75	A (00-14)	Ua18	Ca3	Yes	No
S00086	2002-12-18	E02	E02W12	E02M03	Early	M	10	A (00-14)	Ua19	Ca3	Yes	No
S00087	2002-12-19	E02	E02W12	E02M03	Early	M	3	A (00-14)	Ua15	Ca3	Yes	No
S00088	2002-12-25	E02	E02W13	E02M03	Early	M	0.75	A (00-14)	SD	SD	Yes	Yes
S00089	2002-12-27	E02	E02W13	E02M03	Early	F	44	C (30-44)	Ua06	Ca2	Yes	No
S00090	2002-12-28	E02	E02W13	E02M03	Early	M	12	A (00-14)	Ua33	Ca4	Yes	Yes
S00091	2002-12-29	E02	E02W14	E02M03	Early	M	64	D (45-99)	Ua01	Ca1	Yes	No
S00092	2002-12-30	E02	E02W14	E02M03	Early	M	12	A (00-14)	Ua09	Ca2	Yes	No
S00093	2002-12-30	E02	E02W14	E02M03	Early	M	12	A (00-14)	Ua06	Ca2	Yes	Yes
S00094	2002-12-30	E02	E02W14	E02M03	Early	M	13	A (00-14)	Ua04	Ca2	Yes	No
S00095	2003-01-01	E02	E02W14	E02M04	Central	M	5	A (00-14)	SD	SD	Yes	No
S00096	2003-01-01	E02	E02W14	E02M04	Central	M	24	B (15-29)	Ua04	Ca2	Yes	No
S00097	2003-01-01	E02	E02W14	E02M04	Central	F	42	C (30-44)	Ua11	Ca3	Yes	No
S00098	2003-01-01	E02	E02W14	E02M04	Central	M	43	C (30-44)	Ua19	Ca3	Yes	Yes
S00099	2003-01-02	E02	E02W14	E02M04	Central	M	5	A (00-14)	Ua07	Ca2	Yes	No
S00100	2003-01-02	E02	E02W14	E02M04	Central	F	7	A (00-14)	Ua24	Ca3	Yes	Yes
S00101	2003-01-02	E02	E02W14	E02M04	Central	F	17	B (15-29)	Ua19	Ca3	Yes	No
S00102	2003-01-02	E02	E02W14	E02M04	Central	F	25	B (15-29)	Ua09	Ca2	Yes	No
S00103	2003-01-03	E02	E02W14	E02M04	Central	F	40	C (30-44)	Ua01	Ca1	Yes	Yes
S00104	2003-01-03	E02	E02W14	E02M04	Central	F	47	D (45-99)	Ua01	Ca1	Yes	Yes
S00105	2003-01-04	E02	E02W14	E02M04	Central	F	7	A (00-14)	Ua07	Ca2	Yes	No
S00106	2003-01-04	E02	E02W14	E02M04	Central	M	20	B (15-29)	Ua01	Ca1	Yes	Yes
S00107	2003-01-04	E02	E02W14	E02M04	Central	F	30	C (30-44)	Ua06	Ca2	Yes	No
S00108	2003-01-04	E02	E02W14	E02M04	Central	F	49	D (45-99)	Ua09	Ca2	Yes	No
S00109	2003-01-04	E02	E02W14	E02M04	Central	M	49	D (45-99)	Ua06	Ca2	Yes	Yes
S00110	2003-01-04	E02	E02W14	E02M04	Central	M	39	C (30-44)	Ua08	Ca2	Yes	Yes
S00111	2003-01-05	E02	E02W15	E02M04	Central	F	18	B (15-29)	Ua23	Ca3	Yes	No
S00112	2003-01-05	E02	E02W15	E02M04	Central	M	28	B (15-29)	Ua11	Ca3	Yes	No
S00113	2003-01-05	E02	E02W15	E02M04	Central	F	42	C (30-44)	Ua19	Ca3	Yes	No
S00114	2003-01-06	E02	E02W15	E02M04	Central	F	7	A (00-14)	Ua07	Ca2	Yes	Yes
S00115	2003-01-06	E02	E02W15	E02M04	Central	F	12	A (00-14)	Ua19	Ca3	Yes	No
S00116	2003-01-06	E02	E02W15	E02M04	Central	M	14	A (00-14)	Ua24	Ca3	Yes	No
S00117	2003-01-06	E02	E02W15	E02M04	Central	F	SD	SD	Ua07	Ca2	Yes	No
S00118	2003-01-07	E02	E02W15	E02M04	Central	F	3	A (00-14)	Ua19	Ca3	Yes	No
S00119	2003-01-07	E02	E02W15	E02M04	Central	F	7	A (00-14)	Ua19	Ca3	Yes	No
S00120	2003-01-07	E02	E02W15	E02M04	Central	F	32	C (30-44)	Ua24	Ca3	Yes	Yes
S00121	2003-01-07	E02	E02W15	E02M04	Central	F	38	C (30-44)	Ua14	Ca3	Yes	Yes
S00122	2003-01-07	E02	E02W15	E02M04	Central	M	52	D (45-99)	Ua01	Ca1	Yes	No
S00123	2003-01-07	E02	E02W15	E02M04	Central	F	65	D (45-99)	Ua01	Ca1	Yes	No
S00124	2003-01-08	E02	E02W15	E02M04	Central	M	5	A (00-14)	Ua23	Ca3	Yes	No
S00125	2003-01-08	E02	E02W15	E02M04	Central	F	21	B (15-29)	Ua07	Ca2	Yes	No
S00126	2003-01-08	E02	E02W15	E02M04	Central	M	22	B (15-29)	Ua36	Ca4	Yes	No
S00127	2003-01-08	E02	E02W15	E02M04	Central	F	31	C (30-44)	Ua17	Ca3	Yes	No
S00128	2003-01-08	E02	E02W15	E02M04	Central	F	40	C (30-44)	Ua01	Ca1	Yes	No
S00129	2003-01-08	E02	E02W15	E02M04	Central	M	60	D (45-99)	Ua07	Ca2	Yes	No
S00130	2003-01-09	E02	E02W15	E02M04	Central	F	8	A (00-14)	SD	SD	Yes	No
S00131	2003-01-09	E02	E02W15	E02M04	Central	M	14	A (00-14)	Ua09	Ca2	Yes	No
S00132	2003-01-09	E02	E02W15	E02M04	Central	F	23	B (15-29)	Ua04	Ca2	Yes	No
S00133	2003-01-09	E02	E02W15	E02M04	Central	F	24	B (15-29)	Ua17	Ca3	Yes	No
S00134	2003-01-09	E02	E02W15	E02M04	Central	M	31	C (30-44)	Ua25	Ca3	Yes	No
S00135	2003-01-09	E02	E02W15	E02M04	Central	F	36	C (30-44)	Ua04	Ca2	Yes	No
S00136	2003-01-09	E02	E02W15	E02M04	Central	F	37	C (30-44)	Ua09	Ca2	Yes	No
S00137	2003-01-10	E02	E02W15	E02M04	Central	M	23	B (15-29)	Ua24	Ca3	Yes	No
S00138	2003-01-10	E02	E02W15	E02M04	Central	F	25	B (15-29)	Ua09	Ca2	Yes	No
S00139	2003-01-10	E02	E02W15	E02M04	Central	F	31	C (30-44)	Ua05	Ca2	Yes	No
S00140	2003-01-10	E02	E02W15	E02M04	Central	M	47	D (45-99)	Ua07	Ca2	Yes	No
S00141	2003-01-10	E02	E02W15	E02M04	Central	F	49	D (45-99)	Ua34	Ca4	Yes	Yes
S00142	2003-01-10	E02	E02W15	E02M04	Central	M	66	D (45-99)	Ua02	Ca2	Yes	Yes
S00143	2003-01-11	E02	E02W15	E02M04	Central	F	24	B (15-29)	Ua32	Ca4	Yes	No
S00144	2003-01-11	E02	E02W15	E02M04	Central	M	37	C (30-44)	Ua07	Ca2	Yes	No
S00145	2003-01-11	E02	E02W15	E02M04	Central	M	43	C (30-44)	Ua27	Ca3	Yes	No
S00146	2003-01-11	E02	E02W15	E02M04	Central	F	47	D (45-99)	Ua05	Ca2	Yes	Yes
S00147	2003-01-11	E02	E02W15	E02M04	Central	F	60	D (45-99)	Ua21	Ca3	Yes	No
S00148	2003-01-11	E02	E02W15	E02M04	Central	M	SD	SD	Ua34	Ca4	Yes	No
S00149	2003-01-11	E02	E02W15	E02M04	Central	M	5	A (00-14)	Ua17	Ca3	Yes	No
S00150	2003-01-11	E02	E02W15	E02M04	Central	M	13	A (00-14)	Ua05	Ca2	Yes	No
S00151	2003-01-11	E02	E02W15	E02M04	Central	M	34	C (30-44)	Ua01	Ca1	Yes	No
S00152	2003-01-11	E02	E02W15	E02M04	Central	M	42	C (30-44)	Ua14	Ca3	Yes	No
S00153	2003-01-12	E02	E02W16	E02M04	Central	M	6	A (00-14)	Ua07	Ca2	Yes	No
S00154	2003-01-12	E02	E02W16	E02M04	Central	F	13	A (00-14)	Ua23	Ca3	Yes	Yes
S00155	2003-01-12	E02	E02W16	E02M04	Central	M	14	A (00-14)	Ua06	Ca2	Yes	No
S00156	2003-01-12	E02	E02W16	E02M04	Central	F	21	B (15-29)	Ua11	Ca3	Yes	No
S00157	2003-01-12	E02	E02W16	E02M04	Central	M	25	B (15-29)	Ua09	Ca2	Yes	No
S00158	2003-01-12	E02	E02W16	E02M04	Central	F	25	B (15-29)	Ua03	Ca2	Yes	No
S00159	2003-01-12	E02	E02W16	E02M04	Central	F	42	C (30-44)	Ua26	Ca3	Yes	No
S00160	2003-01-12	E02	E02W16	E02M04	Central	M	52	D (45-99)	Ua06	Ca2	Yes	No
S00161	2003-01-12	E02	E02W16	E02M04	Central	M	61	D (45-99)	Ua01	Ca1	Yes	Yes
S00162	2003-01-13	E02	E02W16	E02M04	Central	M	1	A (00-14)	Ua03	Ca2	Yes	No
S00163	2003-01-13	E02	E02W16	E02M04	Central	F	10	A (00-14)	Ua23	Ca3	Yes	No
S00164	2003-01-13	E02	E02W16	E02M04	Central	M	11	A (00-14)	Ua08	Ca2	Yes	No
S00165	2003-01-13	E02	E02W16	E02M04	Central	F	14	A (00-14)	Ua09	Ca2	Yes	Yes
S00166	2003-01-13	E02	E02W16	E02M04	Central	M	16	B (15-29)	Ua09	Ca2	Yes	No
S00167	2003-01-13	E02	E02W16	E02M04	Central	F	17	B (15-29)	Ua09	Ca2	Yes	No
S00168	2003-01-13	E02	E02W16	E02M04	Central	F	18	B (15-29)	SD	SD	Yes	No
S00169	2003-01-13	E02	E02W16	E02M04	Central	F	18	B (15-29)	Ua05	Ca2	Yes	No
S00170	2003-01-13	E02	E02W16	E02M04	Central	F	23	B (15-29)	Ua09	Ca2	Yes	No
S00171	2003-01-13	E02	E02W16	E02M04	Central	F	25	B (15-29)	Ua09	Ca2	Yes	No
S00172	2003-01-13	E02	E02W16	E02M04	Central	M	29	B (15-29)	Ua01	Ca1	Yes	No
S00173	2003-01-13	E02	E02W16	E02M04	Central	M	38	C (30-44)	Ua09	Ca2	Yes	No
S00174	2003-01-14	E02	E02W16	E02M04	Central	M	2	A (00-14)	Ua10	Ca3	Yes	No
S00175	2003-01-14	E02	E02W16	E02M04	Central	M	13	A (00-14)	Ua03	Ca2	Yes	No
S00176	2003-01-14	E02	E02W16	E02M04	Central	M	21	B (15-29)	Ua09	Ca2	Yes	Yes
S00177	2003-01-14	E02	E02W16	E02M04	Central	F	28	B (15-29)	Ua33	Ca4	Yes	No
S00178	2003-01-14	E02	E02W16	E02M04	Central	M	29	B (15-29)	Ua06	Ca2	Yes	No
S00179	2003-01-14	E02	E02W16	E02M04	Central	F	32	C (30-44)	Ua05	Ca2	Yes	No
S00180	2003-01-14	E02	E02W16	E02M04	Central	M	33	C (30-44)	Ua04	Ca2	Yes	No
S00181	2003-01-14	E02	E02W16	E02M04	Central	F	49	D (45-99)	Ua11	Ca3	Yes	Yes
S00182	2003-01-14	E02	E02W16	E02M04	Central	M	50	D (45-99)	Ua06	Ca2	Yes	No
S00183	2003-01-14	E02	E02W16	E02M04	Central	F	62	D (45-99)	Ua19	Ca3	Yes	No
S00184	2003-01-14	E02	E02W16	E02M04	Central	M	70	D (45-99)	Ua15	Ca3	Yes	No
S00185	2003-01-15	E02	E02W16	E02M04	Central	M	4	A (00-14)	Ua25	Ca3	Yes	No
S00186	2003-01-15	E02	E02W16	E02M04	Central	F	13	A (00-14)	Ua11	Ca3	Yes	No
S00187	2003-01-15	E02	E02W16	E02M04	Central	M	24	B (15-29)	Ua16	Ca3	Yes	No
S00188	2003-01-15	E02	E02W16	E02M04	Central	F	25	B (15-29)	Ua09	Ca2	Yes	No
S00189	2003-01-15	E02	E02W16	E02M04	Central	F	25	B (15-29)	Ua09	Ca2	Yes	Yes
S00190	2003-01-15	E02	E02W16	E02M04	Central	F	27	B (15-29)	Ua09	Ca2	Yes	No
S00191	2003-01-15	E02	E02W16	E02M04	Central	M	27	B (15-29)	Ua04	Ca2	Yes	Yes
S00192	2003-01-15	E02	E02W16	E02M04	Central	M	30	C (30-44)	Ua01	Ca1	Yes	No
S00193	2003-01-15	E02	E02W16	E02M04	Central	F	33	C (30-44)	Ua01	Ca1	Yes	No
S00194	2003-01-15	E02	E02W16	E02M04	Central	F	34	C (30-44)	Ua06	Ca2	Yes	No
S00195	2003-01-15	E02	E02W16	E02M04	Central	F	45	D (45-99)	Ua31	Ca4	Yes	Yes
S00196	2003-01-15	E02	E02W16	E02M04	Central	M	79	D (45-99)	Ua01	Ca1	Yes	No
S00197	2003-01-16	E02	E02W16	E02M04	Central	F	2	A (00-14)	Ua04	Ca2	Yes	No
S00198	2003-01-16	E02	E02W16	E02M04	Central	M	10	A (00-14)	Ua01	Ca1	Yes	Yes
S00199	2003-01-16	E02	E02W16	E02M04	Central	M	11	A (00-14)	Ua17	Ca3	Yes	Yes
S00200	2003-01-16	E02	E02W16	E02M04	Central	M	15	B (15-29)	Ua19	Ca3	Yes	Yes
S00201	2003-01-16	E02	E02W16	E02M04	Central	M	22	B (15-29)	Ua04	Ca2	Yes	No
S00202	2003-01-16	E02	E02W16	E02M04	Central	F	23	B (15-29)	Ua07	Ca2	Yes	No
S00203	2003-01-16	E02	E02W16	E02M04	Central	M	30	C (30-44)	Ua03	Ca2	Yes	No
S00204	2003-01-16	E02	E02W16	E02M04	Central	M	32	C (30-44)	Ua27	Ca3	Yes	No
S00205	2003-01-16	E02	E02W16	E02M04	Central	M	33	C (30-44)	Ua04	Ca2	Yes	No
S00206	2003-01-16	E02	E02W16	E02M04	Central	M	37	C (30-44)	Ua23	Ca3	Yes	No
S00207	2003-01-16	E02	E02W16	E02M04	Central	M	38	C (30-44)	Ua07	Ca2	Yes	No
S00208	2003-01-16	E02	E02W16	E02M04	Central	M	38	C (30-44)	SD	SD	Yes	No
S00209	2003-01-16	E02	E02W16	E02M04	Central	F	39	C (30-44)	Ua05	Ca2	Yes	Yes
S00210	2003-01-16	E02	E02W16	E02M04	Central	F	42	C (30-44)	Ua19	Ca3	Yes	No
S00211	2003-01-16	E02	E02W16	E02M04	Central	F	42	C (30-44)	Ua04	Ca2	Yes	Yes
S00212	2003-01-16	E02	E02W16	E02M04	Central	M	48	D (45-99)	Ua26	Ca3	Yes	No
S00213	2003-01-16	E02	E02W16	E02M04	Central	M	52	D (45-99)	Ua25	Ca3	Yes	No
S00214	2003-01-16	E02	E02W16	E02M04	Central	F	55	D (45-99)	Ua09	Ca2	Yes	No
S00215	2003-01-17	E02	E02W16	E02M04	Central	M	7	A (00-14)	Ua14	Ca3	Yes	No
S00216	2003-01-17	E02	E02W16	E02M04	Central	M	9	A (00-14)	Ua07	Ca2	Yes	Yes
S00217	2003-01-17	E02	E02W16	E02M04	Central	M	12	A (00-14)	Ua05	Ca2	Yes	Yes
S00218	2003-01-17	E02	E02W16	E02M04	Central	M	21	B (15-29)	Ua05	Ca2	Yes	Yes
S00219	2003-01-17	E02	E02W16	E02M04	Central	M	23	B (15-29)	Ua23	Ca3	Yes	No
S00220	2003-01-17	E02	E02W16	E02M04	Central	M	23	B (15-29)	Ua29	Ca3	Yes	No
S00221	2003-01-17	E02	E02W16	E02M04	Central	M	24	B (15-29)	Ua07	Ca2	Yes	No
S00222	2003-01-17	E02	E02W16	E02M04	Central	M	25	B (15-29)	Ua23	Ca3	Yes	Yes
S00223	2003-01-17	E02	E02W16	E02M04	Central	M	26	B (15-29)	Ua03	Ca2	Yes	No
S00224	2003-01-17	E02	E02W16	E02M04	Central	M	27	B (15-29)	Ua16	Ca3	Yes	No
S00225	2003-01-17	E02	E02W16	E02M04	Central	F	28	B (15-29)	Ua09	Ca2	Yes	No
S00226	2003-01-17	E02	E02W16	E02M04	Central	F	30	C (30-44)	Ua06	Ca2	Yes	No
S00227	2003-01-17	E02	E02W16	E02M04	Central	M	32	C (30-44)	Ua19	Ca3	Yes	No
S00228	2003-01-17	E02	E02W16	E02M04	Central	F	42	C (30-44)	Ua01	Ca1	Yes	No
S00229	2003-01-17	E02	E02W16	E02M04	Central	F	56	D (45-99)	Ua09	Ca2	Yes	Yes
S00230	2003-01-18	E02	E02W16	E02M04	Central	F	1	A (00-14)	Ua19	Ca3	Yes	No
S00231	2003-01-18	E02	E02W16	E02M04	Central	F	1	A (00-14)	Ua10	Ca3	Yes	No
S00232	2003-01-18	E02	E02W16	E02M04	Central	M	8	A (00-14)	Ua07	Ca2	Yes	No
S00233	2003-01-18	E02	E02W16	E02M04	Central	F	12	A (00-14)	Ua15	Ca3	Yes	No
S00234	2003-01-18	E02	E02W16	E02M04	Central	M	15	B (15-29)	Ua04	Ca2	Yes	No
S00235	2003-01-18	E02	E02W16	E02M04	Central	F	21	B (15-29)	Ua07	Ca2	Yes	Yes
S00236	2003-01-18	E02	E02W16	E02M04	Central	F	23	B (15-29)	Ua27	Ca3	Yes	No
S00237	2003-01-18	E02	E02W16	E02M04	Central	M	24	B (15-29)	Ua04	Ca2	Yes	No
S00238	2003-01-18	E02	E02W16	E02M04	Central	F	26	B (15-29)	Ua07	Ca2	Yes	No
S00239	2003-01-18	E02	E02W16	E02M04	Central	M	27	B (15-29)	Ua02	Ca2	Yes	No
S00240	2003-01-18	E02	E02W16	E02M04	Central	M	27	B (15-29)	Ua04	Ca2	Yes	No
S00241	2003-01-18	E02	E02W16	E02M04	Central	F	32	C (30-44)	Ua03	Ca2	Yes	No
S00242	2003-01-18	E02	E02W16	E02M04	Central	F	36	C (30-44)	Ua23	Ca3	Yes	Yes
S00243	2003-01-18	E02	E02W16	E02M04	Central	F	40	C (30-44)	Ua19	Ca3	Yes	No
S00244	2003-01-18	E02	E02W16	E02M04	Central	M	46	D (45-99)	Ua09	Ca2	Yes	No
S00245	2003-01-18	E02	E02W16	E02M04	Central	F	48	D (45-99)	Ua09	Ca2	Yes	No
S00246	2003-01-18	E02	E02W16	E02M04	Central	F	49	D (45-99)	Ua19	Ca3	Yes	No
S00247	2003-01-18	E02	E02W16	E02M04	Central	F	53	D (45-99)	Ua23	Ca3	Yes	No
S00248	2003-01-18	E02	E02W16	E02M04	Central	F	58	D (45-99)	Ua23	Ca3	Yes	No
S00249	2003-01-18	E02	E02W16	E02M04	Central	F	63	D (45-99)	Ua04	Ca2	Yes	No
S00250	2003-01-18	E02	E02W16	E02M04	Central	M	67	D (45-99)	Ua02	Ca2	Yes	No
S00251	2003-01-18	E02	E02W16	E02M04	Central	F	73	D (45-99)	Ua04	Ca2	Yes	Yes
S00252	2003-01-18	E02	E02W16	E02M04	Central	M	81	D (45-99)	SD	SD	Yes	Yes
S00253	2003-01-18	E02	E02W16	E02M04	Central	M	SD	SD	Ua04	Ca2	Yes	No
S00254	2003-01-18	E02	E02W16	E02M04	Central	M	28	B (15-29)	SD	SD	Yes	Yes
S00255	2003-01-18	E02	E02W16	E02M04	Central	M	30	C (30-44)	SD	SD	Yes	No
S00256	2003-01-18	E02	E02W16	E02M04	Central	M	36	C (30-44)	Ua03	Ca2	Yes	No
S00257	2003-01-18	E02	E02W16	E02M04	Central	F	47	D (45-99)	SD	SD	Yes	Yes
S00258	2003-01-19	E02	E02W17	E02M04	Central	M	1	A (00-14)	Ua32	Ca4	Yes	No
S00259	2003-01-19	E02	E02W17	E02M04	Central	F	9	A (00-14)	Ua23	Ca3	Yes	Yes
S00260	2003-01-19	E02	E02W17	E02M04	Central	M	11	A (00-14)	Ua04	Ca2	Yes	No
S00261	2003-01-19	E02	E02W17	E02M04	Central	M	13	A (00-14)	Ua19	Ca3	Yes	No
S00262	2003-01-19	E02	E02W17	E02M04	Central	M	15	B (15-29)	Ua09	Ca2	Yes	No
S00263	2003-01-19	E02	E02W17	E02M04	Central	F	19	B (15-29)	Ua04	Ca2	Yes	No
S00264	2003-01-19	E02	E02W17	E02M04	Central	F	21	B (15-29)	Ua02	Ca2	Yes	No
S00265	2003-01-19	E02	E02W17	E02M04	Central	F	27	B (15-29)	Ua04	Ca2	Yes	No
S00266	2003-01-19	E02	E02W17	E02M04	Central	F	31	C (30-44)	Ua16	Ca3	Yes	No
S00267	2003-01-19	E02	E02W17	E02M04	Central	F	34	C (30-44)	Ua15	Ca3	Yes	No
S00268	2003-01-19	E02	E02W17	E02M04	Central	M	35	C (30-44)	Ua21	Ca3	Yes	Yes
S00269	2003-01-19	E02	E02W17	E02M04	Central	F	42	C (30-44)	Ua04	Ca2	Yes	Yes
S00270	2003-01-19	E02	E02W17	E02M04	Central	F	46	D (45-99)	Ua23	Ca3	Yes	No
S00271	2003-01-19	E02	E02W17	E02M04	Central	M	56	D (45-99)	Ua04	Ca2	Yes	No
S00272	2003-01-19	E02	E02W17	E02M04	Central	M	67	D (45-99)	Ua26	Ca3	Yes	No
S00273	2003-01-19	E02	E02W17	E02M04	Central	F	80	D (45-99)	Ua05	Ca2	Yes	Yes
S00274	2003-01-19	E02	E02W17	E02M04	Central	M	SD	SD	Ua02	Ca2	Yes	No
S00275	2003-01-20	E02	E02W17	E02M04	Central	M	8	A (00-14)	Ua06	Ca2	Yes	No
S00276	2003-01-20	E02	E02W17	E02M04	Central	M	12	A (00-14)	Ua04	Ca2	Yes	No
S00277	2003-01-20	E02	E02W17	E02M04	Central	F	15	B (15-29)	Ua05	Ca2	Yes	Yes
S00278	2003-01-20	E02	E02W17	E02M04	Central	M	16	B (15-29)	Ua14	Ca3	Yes	No
S00279	2003-01-20	E02	E02W17	E02M04	Central	F	20	B (15-29)	Ua09	Ca2	Yes	No
S00280	2003-01-20	E02	E02W17	E02M04	Central	F	21	B (15-29)	Ua32	Ca4	Yes	Yes
S00281	2003-01-20	E02	E02W17	E02M04	Central	M	23	B (15-29)	Ua10	Ca3	Yes	No
S00282	2003-01-20	E02	E02W17	E02M04	Central	F	23	B (15-29)	Ua14	Ca3	Yes	No
S00283	2003-01-20	E02	E02W17	E02M04	Central	M	28	B (15-29)	Ua01	Ca1	Yes	No
S00284	2003-01-20	E02	E02W17	E02M04	Central	F	28	B (15-29)	Ua04	Ca2	Yes	No
S00285	2003-01-20	E02	E02W17	E02M04	Central	F	34	C (30-44)	Ua04	Ca2	Yes	No
S00286	2003-01-20	E02	E02W17	E02M04	Central	M	36	C (30-44)	Ua09	Ca2	Yes	No
S00287	2003-01-20	E02	E02W17	E02M04	Central	F	37	C (30-44)	Ua19	Ca3	Yes	Yes
S00288	2003-01-20	E02	E02W17	E02M04	Central	F	38	C (30-44)	Ua07	Ca2	Yes	Yes
S00289	2003-01-20	E02	E02W17	E02M04	Central	F	38	C (30-44)	Ua03	Ca2	Yes	Yes
S00290	2003-01-20	E02	E02W17	E02M04	Central	F	41	C (30-44)	Ua11	Ca3	Yes	No
S00291	2003-01-20	E02	E02W17	E02M04	Central	M	42	C (30-44)	Ua12	Ca3	Yes	No
S00292	2003-01-20	E02	E02W17	E02M04	Central	F	45	D (45-99)	Ua28	Ca3	Yes	No
S00293	2003-01-20	E02	E02W17	E02M04	Central	M	53	D (45-99)	Ua07	Ca2	Yes	Yes
S00294	2003-01-20	E02	E02W17	E02M04	Central	M	60	D (45-99)	Ua04	Ca2	Yes	No
S00295	2003-01-20	E02	E02W17	E02M04	Central	F	SD	SD	Ua07	Ca2	Yes	No
S00296	2003-01-21	E02	E02W17	E02M04	Central	M	14	A (00-14)	Ua04	Ca2	Yes	No
S00297	2003-01-21	E02	E02W17	E02M04	Central	F	14	A (00-14)	Ua19	Ca3	Yes	No
S00298	2003-01-21	E02	E02W17	E02M04	Central	M	26	B (15-29)	Ua03	Ca2	Yes	No
S00299	2003-01-21	E02	E02W17	E02M04	Central	M	29	B (15-29)	Ua29	Ca3	Yes	No
S00300	2003-01-21	E02	E02W17	E02M04	Central	F	29	B (15-29)	Ua04	Ca2	Yes	No
S00301	2003-01-21	E02	E02W17	E02M04	Central	F	30	C (30-44)	Ua19	Ca3	Yes	No
S00302	2003-01-21	E02	E02W17	E02M04	Central	M	42	C (30-44)	SD	SD	Yes	No
S00303	2003-01-21	E02	E02W17	E02M04	Central	F	43	C (30-44)	Ua11	Ca3	Yes	Yes
S00304	2003-01-21	E02	E02W17	E02M04	Central	F	47	D (45-99)	Ua10	Ca3	Yes	No
S00305	2003-01-21	E02	E02W17	E02M04	Central	F	48	D (45-99)	Ua04	Ca2	Yes	No
S00306	2003-01-21	E02	E02W17	E02M04	Central	F	49	D (45-99)	Ua17	Ca3	Yes	Yes
S00307	2003-01-21	E02	E02W17	E02M04	Central	M	SD	SD	Ua08	Ca2	Yes	No
S00308	2003-01-22	E02	E02W17	E02M04	Central	M	6	A (00-14)	Ua04	Ca2	Yes	No
S00309	2003-01-22	E02	E02W17	E02M04	Central	M	13	A (00-14)	Ua26	Ca3	Yes	No
S00310	2003-01-22	E02	E02W17	E02M04	Central	M	20	B (15-29)	Ua34	Ca4	Yes	No
S00311	2003-01-22	E02	E02W17	E02M04	Central	F	23	B (15-29)	Ua07	Ca2	Yes	No
S00312	2003-01-22	E02	E02W17	E02M04	Central	F	40	C (30-44)	Ua11	Ca3	Yes	Yes
S00313	2003-01-22	E02	E02W17	E02M04	Central	M	40	C (30-44)	Ua07	Ca2	Yes	No
S00314	2003-01-22	E02	E02W17	E02M04	Central	M	49	D (45-99)	Ua07	Ca2	Yes	No
S00315	2003-01-22	E02	E02W17	E02M04	Central	F	54	D (45-99)	Ua05	Ca2	Yes	No
S00316	2003-01-22	E02	E02W17	E02M04	Central	F	63	D (45-99)	SD	SD	Yes	Yes
S00317	2003-01-22	E02	E02W17	E02M04	Central	M	SD	SD	Ua29	Ca3	Yes	No
S00318	2003-01-23	E02	E02W17	E02M04	Central	M	15	B (15-29)	Ua12	Ca3	Yes	No
S00319	2003-01-23	E02	E02W17	E02M04	Central	F	15	B (15-29)	Ua04	Ca2	Yes	No
S00320	2003-01-23	E02	E02W17	E02M04	Central	M	16	B (15-29)	Ua06	Ca2	Yes	No
S00321	2003-01-23	E02	E02W17	E02M04	Central	F	21	B (15-29)	Ua10	Ca3	Yes	No
S00322	2003-01-23	E02	E02W17	E02M04	Central	F	27	B (15-29)	Ua20	Ca3	Yes	No
S00323	2003-01-23	E02	E02W17	E02M04	Central	F	29	B (15-29)	Ua04	Ca2	Yes	No
S00324	2003-01-23	E02	E02W17	E02M04	Central	F	31	C (30-44)	Ua07	Ca2	Yes	No
S00325	2003-01-23	E02	E02W17	E02M04	Central	F	41	C (30-44)	Ua04	Ca2	Yes	No
S00326	2003-01-23	E02	E02W17	E02M04	Central	F	43	C (30-44)	Ua04	Ca2	Yes	No
S00327	2003-01-23	E02	E02W17	E02M04	Central	F	45	D (45-99)	Ua07	Ca2	Yes	Yes
S00328	2003-01-23	E02	E02W17	E02M04	Central	M	46	D (45-99)	Ua16	Ca3	Yes	No
S00329	2003-01-23	E02	E02W17	E02M04	Central	M	49	D (45-99)	Ua04	Ca2	Yes	Yes
S00330	2003-01-23	E02	E02W17	E02M04	Central	F	49	D (45-99)	Ua07	Ca2	Yes	Yes
S00331	2003-01-23	E02	E02W17	E02M04	Central	M	55	D (45-99)	Ua28	Ca3	Yes	Yes
S00332	2003-01-23	E02	E02W17	E02M04	Central	M	60	D (45-99)	Ua04	Ca2	Yes	No
S00333	2003-01-23	E02	E02W17	E02M04	Central	F	63	D (45-99)	Ua11	Ca3	Yes	Yes
S00334	2003-01-24	E02	E02W17	E02M04	Central	M	1	A (00-14)	Ua04	Ca2	Yes	No
S00335	2003-01-24	E02	E02W17	E02M04	Central	M	4	A (00-14)	Ua15	Ca3	Yes	No
S00336	2003-01-24	E02	E02W17	E02M04	Central	M	10	A (00-14)	Ua21	Ca3	Yes	No
S00337	2003-01-24	E02	E02W17	E02M04	Central	M	12	A (00-14)	SD	SD	Yes	No
S00338	2003-01-24	E02	E02W17	E02M04	Central	M	12	A (00-14)	Ua07	Ca2	Yes	No
S00339	2003-01-24	E02	E02W17	E02M04	Central	F	20	B (15-29)	Ua02	Ca2	Yes	Yes
S00340	2003-01-24	E02	E02W17	E02M04	Central	M	25	B (15-29)	Ua27	Ca3	Yes	No
S00341	2003-01-24	E02	E02W17	E02M04	Central	F	27	B (15-29)	Ua01	Ca1	Yes	No
S00342	2003-01-24	E02	E02W17	E02M04	Central	F	28	B (15-29)	Ua06	Ca2	Yes	Yes
S00343	2003-01-24	E02	E02W17	E02M04	Central	F	32	C (30-44)	Ua11	Ca3	Yes	No
S00344	2003-01-24	E02	E02W17	E02M04	Central	F	34	C (30-44)	Ua04	Ca2	Yes	No
S00345	2003-01-24	E02	E02W17	E02M04	Central	M	36	C (30-44)	Ua04	Ca2	Yes	Yes
S00346	2003-01-24	E02	E02W17	E02M04	Central	M	36	C (30-44)	Ua04	Ca2	Yes	Yes
S00347	2003-01-24	E02	E02W17	E02M04	Central	M	38	C (30-44)	Ua01	Ca1	Yes	No
S00348	2003-01-24	E02	E02W17	E02M04	Central	F	43	C (30-44)	Ua04	Ca2	Yes	Yes
S00349	2003-01-24	E02	E02W17	E02M04	Central	M	44	C (30-44)	Ua19	Ca3	Yes	Yes
S00350	2003-01-24	E02	E02W17	E02M04	Central	F	52	D (45-99)	Ua04	Ca2	Yes	No
S00351	2003-01-24	E02	E02W17	E02M04	Central	F	60	D (45-99)	Ua09	Ca2	Yes	Yes
S00352	2003-01-25	E02	E02W17	E02M04	Central	M	14	A (00-14)	Ua07	Ca2	Yes	No
S00353	2003-01-25	E02	E02W17	E02M04	Central	F	14	A (00-14)	Ua09	Ca2	Yes	No
S00354	2003-01-25	E02	E02W17	E02M04	Central	M	18	B (15-29)	Ua29	Ca3	Yes	No
S00355	2003-01-25	E02	E02W17	E02M04	Central	M	18	B (15-29)	Ua35	Ca4	Yes	No
S00356	2003-01-25	E02	E02W17	E02M04	Central	F	19	B (15-29)	Ua01	Ca1	Yes	Yes
S00357	2003-01-25	E02	E02W17	E02M04	Central	F	23	B (15-29)	SD	SD	Yes	No
S00358	2003-01-25	E02	E02W17	E02M04	Central	M	24	B (15-29)	Ua06	Ca2	Yes	No
S00359	2003-01-25	E02	E02W17	E02M04	Central	F	24	B (15-29)	Ua07	Ca2	Yes	No
S00360	2003-01-25	E02	E02W17	E02M04	Central	M	28	B (15-29)	Ua17	Ca3	Yes	No
S00361	2003-01-25	E02	E02W17	E02M04	Central	M	29	B (15-29)	Ua24	Ca3	Yes	Yes
S00362	2003-01-25	E02	E02W17	E02M04	Central	F	34	C (30-44)	Ua30	Ca3	Yes	No
S00363	2003-01-25	E02	E02W17	E02M04	Central	M	39	C (30-44)	Ua19	Ca3	Yes	No
S00364	2003-01-25	E02	E02W17	E02M04	Central	F	40	C (30-44)	Ua05	Ca2	Yes	Yes
S00365	2003-01-25	E02	E02W17	E02M04	Central	M	55	D (45-99)	Ua07	Ca2	Yes	Yes
S00366	2003-01-25	E02	E02W17	E02M04	Central	F	58	D (45-99)	Ua04	Ca2	Yes	Yes
S00367	2003-01-25	E02	E02W17	E02M04	Central	F	28	B (15-29)	Ua07	Ca2	Yes	No
S00368	2003-01-25	E02	E02W17	E02M04	Central	F	35	C (30-44)	Ua04	Ca2	Yes	Yes
S00369	2003-01-25	E02	E02W17	E02M04	Central	F	54	D (45-99)	Ua07	Ca2	Yes	No
S00370	2003-01-25	E02	E02W17	E02M04	Central	F	59	D (45-99)	Ua20	Ca3	Yes	No
S00371	2003-01-25	E02	E02W17	E02M04	Central	F	66	D (45-99)	Ua01	Ca1	Yes	No
S00372	2003-01-25	E02	E02W17	E02M04	Central	F	66	D (45-99)	Ua06	Ca2	Yes	No
S00373	2003-01-25	E02	E02W17	E02M04	Central	F	67	D (45-99)	Ua30	Ca3	Yes	No
S00374	2003-01-25	E02	E02W17	E02M04	Central	F	72	D (45-99)	Ua19	Ca3	Yes	No
S00375	2003-01-25	E02	E02W17	E02M04	Central	F	SD	SD	SD	SD	Yes	No
S00376	2003-01-26	E02	E02W18	E02M04	Central	F	9	A (00-14)	Ua24	Ca3	Yes	No
S00377	2003-01-26	E02	E02W18	E02M04	Central	F	12	A (00-14)	Ua07	Ca2	Yes	No
S00378	2003-01-26	E02	E02W18	E02M04	Central	F	13	A (00-14)	Ua04	Ca2	Yes	No
S00379	2003-01-26	E02	E02W18	E02M04	Central	M	19	B (15-29)	Ua17	Ca3	Yes	No
S00380	2003-01-26	E02	E02W18	E02M04	Central	F	19	B (15-29)	Ua04	Ca2	Yes	Yes
S00381	2003-01-26	E02	E02W18	E02M04	Central	F	22	B (15-29)	Ua19	Ca3	Yes	Yes
S00382	2003-01-26	E02	E02W18	E02M04	Central	M	24	B (15-29)	Ua07	Ca2	Yes	Yes
S00383	2003-01-26	E02	E02W18	E02M04	Central	M	25	B (15-29)	Ua01	Ca1	Yes	No
S00384	2003-01-26	E02	E02W18	E02M04	Central	M	25	B (15-29)	Ua04	Ca2	Yes	No
S00385	2003-01-26	E02	E02W18	E02M04	Central	M	27	B (15-29)	SD	SD	Yes	Yes
S00386	2003-01-26	E02	E02W18	E02M04	Central	M	35	C (30-44)	Ua19	Ca3	Yes	Yes
S00387	2003-01-26	E02	E02W18	E02M04	Central	F	39	C (30-44)	Ua18	Ca3	Yes	No
S00388	2003-01-26	E02	E02W18	E02M04	Central	F	44	C (30-44)	Ua01	Ca1	Yes	Yes
S00389	2003-01-26	E02	E02W18	E02M04	Central	M	48	D (45-99)	Ua03	Ca2	Yes	No
S00390	2003-01-26	E02	E02W18	E02M04	Central	F	67	D (45-99)	Ua17	Ca3	Yes	No
S00391	2003-01-26	E02	E02W18	E02M04	Central	M	SD	SD	Ua01	Ca1	Yes	No
S00392	2003-01-27	E02	E02W18	E02M04	Central	M	1	A (00-14)	Ua07	Ca2	Yes	No
S00393	2003-01-27	E02	E02W18	E02M04	Central	M	1	A (00-14)	Ua01	Ca1	Yes	No
S00394	2003-01-27	E02	E02W18	E02M04	Central	M	1	A (00-14)	SD	SD	Yes	No
S00395	2003-01-27	E02	E02W18	E02M04	Central	M	8	A (00-14)	Ua23	Ca3	Yes	No
S00396	2003-01-27	E02	E02W18	E02M04	Central	F	15	B (15-29)	Ua01	Ca1	Yes	No
S00397	2003-01-27	E02	E02W18	E02M04	Central	M	19	B (15-29)	Ua15	Ca3	Yes	Yes
S00398	2003-01-27	E02	E02W18	E02M04	Central	M	19	B (15-29)	Ua30	Ca3	Yes	Yes
S00399	2003-01-27	E02	E02W18	E02M04	Central	F	20	B (15-29)	Ua17	Ca3	Yes	No
S00400	2003-01-27	E02	E02W18	E02M04	Central	F	21	B (15-29)	Ua23	Ca3	Yes	No
S00401	2003-01-27	E02	E02W18	E02M04	Central	M	25	B (15-29)	Ua04	Ca2	Yes	Yes
S00402	2003-01-27	E02	E02W18	E02M04	Central	M	28	B (15-29)	Ua07	Ca2	Yes	No
S00403	2003-01-27	E02	E02W18	E02M04	Central	F	28	B (15-29)	Ua02	Ca2	Yes	No
S00404	2003-01-27	E02	E02W18	E02M04	Central	M	31	C (30-44)	Ua24	Ca3	Yes	No
S00405	2003-01-27	E02	E02W18	E02M04	Central	F	31	C (30-44)	Ua07	Ca2	Yes	No
S00406	2003-01-27	E02	E02W18	E02M04	Central	M	32	C (30-44)	Ua10	Ca3	Yes	No
S00407	2003-01-27	E02	E02W18	E02M04	Central	F	33	C (30-44)	Ua06	Ca2	Yes	No
S00408	2003-01-27	E02	E02W18	E02M04	Central	M	37	C (30-44)	Ua05	Ca2	Yes	No
S00409	2003-01-27	E02	E02W18	E02M04	Central	F	42	C (30-44)	Ua06	Ca2	Yes	Yes
S00410	2003-01-27	E02	E02W18	E02M04	Central	F	57	D (45-99)	Ua01	Ca1	Yes	No
S00411	2003-01-28	E02	E02W18	E02M04	Central	F	11	A (00-14)	Ua04	Ca2	Yes	Yes
S00412	2003-01-28	E02	E02W18	E02M04	Central	F	14	A (00-14)	Ua04	Ca2	Yes	Yes
S00413	2003-01-28	E02	E02W18	E02M04	Central	M	15	B (15-29)	Ua09	Ca2	Yes	No
S00414	2003-01-28	E02	E02W18	E02M04	Central	F	18	B (15-29)	Ua04	Ca2	Yes	No
S00415	2003-01-28	E02	E02W18	E02M04	Central	F	21	B (15-29)	Ua02	Ca2	Yes	Yes
S00416	2003-01-28	E02	E02W18	E02M04	Central	F	27	B (15-29)	Ua23	Ca3	Yes	No
S00417	2003-01-28	E02	E02W18	E02M04	Central	M	28	B (15-29)	Ua09	Ca2	Yes	No
S00418	2003-01-28	E02	E02W18	E02M04	Central	F	43	C (30-44)	SD	SD	Yes	No
S00419	2003-01-28	E02	E02W18	E02M04	Central	M	51	D (45-99)	Ua04	Ca2	Yes	Yes
S00420	2003-01-28	E02	E02W18	E02M04	Central	M	52	D (45-99)	Ua25	Ca3	Yes	No
S00421	2003-01-28	E02	E02W18	E02M04	Central	F	SD	SD	Ua21	Ca3	Yes	No
S00422	2003-01-29	E02	E02W18	E02M04	Central	M	0.5	A (00-14)	Ua14	Ca3	Yes	No
S00423	2003-01-29	E02	E02W18	E02M04	Central	F	3	A (00-14)	SD	SD	Yes	No
S00424	2003-01-29	E02	E02W18	E02M04	Central	M	10	A (00-14)	Ua01	Ca1	Yes	No
S00425	2003-01-29	E02	E02W18	E02M04	Central	F	13	A (00-14)	Ua20	Ca3	Yes	Yes
S00426	2003-01-29	E02	E02W18	E02M04	Central	F	19	B (15-29)	Ua14	Ca3	Yes	No
S00427	2003-01-29	E02	E02W18	E02M04	Central	M	21	B (15-29)	Ua19	Ca3	Yes	No
S00428	2003-01-29	E02	E02W18	E02M04	Central	F	27	B (15-29)	Ua09	Ca2	Yes	No
S00429	2003-01-29	E02	E02W18	E02M04	Central	M	35	C (30-44)	Ua19	Ca3	Yes	Yes
S00430	2003-01-29	E02	E02W18	E02M04	Central	F	43	C (30-44)	Ua21	Ca3	Yes	Yes
S00431	2003-01-29	E02	E02W18	E02M04	Central	F	50	D (45-99)	Ua07	Ca2	Yes	No
S00432	2003-01-29	E02	E02W18	E02M04	Central	M	55	D (45-99)	Ua21	Ca3	Yes	No
S00433	2003-01-29	E02	E02W18	E02M04	Central	F	59	D (45-99)	Ua01	Ca1	Yes	No
S00434	2003-01-29	E02	E02W18	E02M04	Central	F	64	D (45-99)	Ua05	Ca2	Yes	Yes
S00435	2003-01-29	E02	E02W18	E02M04	Central	F	74	D (45-99)	Ua06	Ca2	Yes	No
S00436	2003-01-29	E02	E02W18	E02M04	Central	M	SD	SD	Ua09	Ca2	Yes	Yes
S00437	2003-01-30	E02	E02W18	E02M04	Central	F	2	A (00-14)	Ua30	Ca3	Yes	No
S00438	2003-01-30	E02	E02W18	E02M04	Central	F	3	A (00-14)	Ua23	Ca3	Yes	No
S00439	2003-01-30	E02	E02W18	E02M04	Central	F	14	A (00-14)	Ua19	Ca3	Yes	No
S00440	2003-01-30	E02	E02W18	E02M04	Central	F	17	B (15-29)	Ua09	Ca2	Yes	No
S00441	2003-01-30	E02	E02W18	E02M04	Central	F	20	B (15-29)	Ua19	Ca3	Yes	Yes
S00442	2003-01-30	E02	E02W18	E02M04	Central	F	21	B (15-29)	Ua10	Ca3	Yes	No
S00443	2003-01-30	E02	E02W18	E02M04	Central	F	23	B (15-29)	Ua29	Ca3	Yes	Yes
S00444	2003-01-30	E02	E02W18	E02M04	Central	F	23	B (15-29)	Ua09	Ca2	Yes	Yes
S00445	2003-01-30	E02	E02W18	E02M04	Central	F	24	B (15-29)	Ua17	Ca3	Yes	Yes
S00446	2003-01-30	E02	E02W18	E02M04	Central	F	26	B (15-29)	Ua07	Ca2	Yes	Yes
S00447	2003-01-30	E02	E02W18	E02M04	Central	F	29	B (15-29)	Ua19	Ca3	Yes	No
S00448	2003-01-30	E02	E02W18	E02M04	Central	F	29	B (15-29)	Ua28	Ca3	Yes	No
S00449	2003-01-30	E02	E02W18	E02M04	Central	F	33	C (30-44)	Ua07	Ca2	Yes	No
S00450	2003-01-30	E02	E02W18	E02M04	Central	M	36	C (30-44)	Ua25	Ca3	Yes	No
S00451	2003-01-30	E02	E02W18	E02M04	Central	F	52	D (45-99)	Ua07	Ca2	Yes	No
S00452	2003-01-30	E02	E02W18	E02M04	Central	M	74	D (45-99)	Ua23	Ca3	Yes	No
S00453	2003-01-30	E02	E02W18	E02M04	Central	M	76	D (45-99)	SD	SD	Yes	Yes
S00454	2003-01-30	E02	E02W18	E02M04	Central	F	SD	SD	Ua07	Ca2	Yes	Yes
S00455	2003-01-31	E02	E02W18	E02M04	Central	F	2	A (00-14)	Ua07	Ca2	Yes	No
S00456	2003-01-31	E02	E02W18	E02M04	Central	M	4	A (00-14)	Ua06	Ca2	Yes	No
S00457	2003-01-31	E02	E02W18	E02M04	Central	M	4	A (00-14)	Ua16	Ca3	Yes	No
S00458	2003-01-31	E02	E02W18	E02M04	Central	M	6	A (00-14)	Ua19	Ca3	Yes	No
S00459	2003-01-31	E02	E02W18	E02M04	Central	M	21	B (15-29)	Ua01	Ca1	Yes	No
S00460	2003-01-31	E02	E02W18	E02M04	Central	F	21	B (15-29)	SD	SD	Yes	No
S00461	2003-01-31	E02	E02W18	E02M04	Central	M	24	B (15-29)	SD	SD	Yes	No
S00462	2003-01-31	E02	E02W18	E02M04	Central	F	24	B (15-29)	Ua04	Ca2	Yes	No
S00463	2003-01-31	E02	E02W18	E02M04	Central	M	27	B (15-29)	Ua09	Ca2	Yes	No
S00464	2003-01-31	E02	E02W18	E02M04	Central	F	27	B (15-29)	Ua04	Ca2	Yes	Yes
S00465	2003-01-31	E02	E02W18	E02M04	Central	F	30	C (30-44)	SD	SD	Yes	No
S00466	2003-01-31	E02	E02W18	E02M04	Central	F	36	C (30-44)	Ua05	Ca2	Yes	No
S00467	2003-01-31	E02	E02W18	E02M04	Central	F	38	C (30-44)	SD	SD	Yes	Yes
S00468	2003-01-31	E02	E02W18	E02M04	Central	F	39	C (30-44)	Ua05	Ca2	Yes	Yes
S00469	2003-01-31	E02	E02W18	E02M04	Central	F	47	D (45-99)	Ua01	Ca1	Yes	No
S00470	2003-01-31	E02	E02W18	E02M04	Central	F	53	D (45-99)	Ua14	Ca3	Yes	No
S00471	2003-01-31	E02	E02W18	E02M04	Central	M	61	D (45-99)	Ua07	Ca2	Yes	No
S00472	2003-01-31	E02	E02W18	E02M04	Central	M	61	D (45-99)	Ua07	Ca2	Yes	No
S00473	2003-01-31	E02	E02W18	E02M04	Central	F	70	D (45-99)	Ua07	Ca2	Yes	Yes
S00474	2003-01-31	E02	E02W18	E02M04	Central	F	6	A (00-14)	Ua12	Ca3	Yes	No
S00475	2003-01-31	E02	E02W18	E02M04	Central	M	10	A (00-14)	Ua25	Ca3	Yes	Yes
S00476	2003-01-31	E02	E02W18	E02M04	Central	F	16	B (15-29)	Ua05	Ca2	Yes	No
S00477	2003-01-31	E02	E02W18	E02M04	Central	M	17	B (15-29)	Ua07	Ca2	Yes	No
S00478	2003-01-31	E02	E02W18	E02M04	Central	F	17	B (15-29)	Ua04	Ca2	Yes	No
S00479	2003-01-31	E02	E02W18	E02M04	Central	F	29	B (15-29)	Ua04	Ca2	Yes	No
S00480	2003-01-31	E02	E02W18	E02M04	Central	M	30	C (30-44)	Ua11	Ca3	Yes	No
S00481	2003-01-31	E02	E02W18	E02M04	Central	F	30	C (30-44)	Ua25	Ca3	Yes	Yes
S00482	2003-01-31	E02	E02W18	E02M04	Central	M	40	C (30-44)	Ua07	Ca2	Yes	No
S00483	2003-01-31	E02	E02W18	E02M04	Central	F	42	C (30-44)	Ua07	Ca2	Yes	No
S00484	2003-01-31	E02	E02W18	E02M04	Central	F	46	D (45-99)	SD	SD	Yes	No
S00485	2003-01-31	E02	E02W18	E02M04	Central	M	54	D (45-99)	Ua01	Ca1	Yes	Yes
S00486	2003-01-31	E02	E02W18	E02M04	Central	M	SD	SD	Ua28	Ca3	Yes	No
S00487	2003-02-01	E02	E02W18	E02M05	Central	M	0.5	A (00-14)	Ua07	Ca2	Yes	No
S00488	2003-02-01	E02	E02W18	E02M05	Central	F	1	A (00-14)	Ua24	Ca3	Yes	No
S00489	2003-02-01	E02	E02W18	E02M05	Central	M	4	A (00-14)	Ua19	Ca3	Yes	No
S00490	2003-02-01	E02	E02W18	E02M05	Central	F	5	A (00-14)	Ua05	Ca2	Yes	Yes
S00491	2003-02-01	E02	E02W18	E02M05	Central	M	6	A (00-14)	Ua14	Ca3	Yes	No
S00492	2003-02-01	E02	E02W18	E02M05	Central	F	6	A (00-14)	Ua04	Ca2	Yes	No
S00493	2003-02-01	E02	E02W18	E02M05	Central	M	10	A (00-14)	Ua11	Ca3	Yes	No
S00494	2003-02-01	E02	E02W18	E02M05	Central	M	10	A (00-14)	Ua06	Ca2	Yes	No
S00495	2003-02-01	E02	E02W18	E02M05	Central	F	14	A (00-14)	SD	SD	Yes	No
S00496	2003-02-01	E02	E02W18	E02M05	Central	M	15	B (15-29)	Ua19	Ca3	Yes	No
S00497	2003-02-01	E02	E02W18	E02M05	Central	M	22	B (15-29)	Ua21	Ca3	Yes	No
S00498	2003-02-01	E02	E02W18	E02M05	Central	M	23	B (15-29)	Ua06	Ca2	Yes	No
S00499	2003-02-01	E02	E02W18	E02M05	Central	M	24	B (15-29)	Ua25	Ca3	Yes	No
S00500	2003-02-01	E02	E02W18	E02M05	Central	M	25	B (15-29)	Ua01	Ca1	Yes	No
S00501	2003-02-01	E02	E02W18	E02M05	Central	M	26	B (15-29)	Ua16	Ca3	Yes	No
S00502	2003-02-01	E02	E02W18	E02M05	Central	F	26	B (15-29)	Ua02	Ca2	Yes	Yes
S00503	2003-02-01	E02	E02W18	E02M05	Central	M	27	B (15-29)	Ua07	Ca2	Yes	No
S00504	2003-02-01	E02	E02W18	E02M05	Central	F	27	B (15-29)	Ua20	Ca3	Yes	Yes
S00505	2003-02-01	E02	E02W18	E02M05	Central	F	27	B (15-29)	Ua01	Ca1	Yes	No
S00506	2003-02-01	E02	E02W18	E02M05	Central	F	28	B (15-29)	Ua17	Ca3	Yes	No
S00507	2003-02-01	E02	E02W18	E02M05	Central	F	28	B (15-29)	Ua06	Ca2	Yes	Yes
S00508	2003-02-01	E02	E02W18	E02M05	Central	F	31	C (30-44)	Ua34	Ca4	Yes	Yes
S00509	2003-02-01	E02	E02W18	E02M05	Central	F	36	C (30-44)	Ua35	Ca4	Yes	No
S00510	2003-02-01	E02	E02W18	E02M05	Central	F	42	C (30-44)	Ua21	Ca3	Yes	No
S00511	2003-02-01	E02	E02W18	E02M05	Central	F	43	C (30-44)	Ua05	Ca2	Yes	Yes
S00512	2003-02-01	E02	E02W18	E02M05	Central	M	46	D (45-99)	Ua01	Ca1	Yes	Yes
S00513	2003-02-01	E02	E02W18	E02M05	Central	F	50	D (45-99)	Ua05	Ca2	Yes	Yes
S00514	2003-02-01	E02	E02W18	E02M05	Central	F	51	D (45-99)	SD	SD	Yes	Yes
S00515	2003-02-01	E02	E02W18	E02M05	Central	M	54	D (45-99)	Ua04	Ca2	Yes	Yes
S00516	2003-02-01	E02	E02W18	E02M05	Central	F	62	D (45-99)	Ua09	Ca2	Yes	No
S00517	2003-02-01	E02	E02W18	E02M05	Central	M	SD	SD	Ua07	Ca2	Yes	No
S00518	2003-02-02	E02	E02W19	E02M05	Central	M	5	A (00-14)	Ua11	Ca3	Yes	No
S00519	2003-02-02	E02	E02W19	E02M05	Central	M	6	A (00-14)	Ua09	Ca2	Yes	No
S00520	2003-02-02	E02	E02W19	E02M05	Central	F	13	A (00-14)	Ua01	Ca1	Yes	No
S00521	2003-02-02	E02	E02W19	E02M05	Central	F	13	A (00-14)	Ua07	Ca2	Yes	Yes
S00522	2003-02-02	E02	E02W19	E02M05	Central	M	14	A (00-14)	Ua23	Ca3	Yes	No
S00523	2003-02-02	E02	E02W19	E02M05	Central	F	17	B (15-29)	Ua05	Ca2	Yes	No
S00524	2003-02-02	E02	E02W19	E02M05	Central	F	18	B (15-29)	Ua28	Ca3	Yes	Yes
S00525	2003-02-02	E02	E02W19	E02M05	Central	M	20	B (15-29)	Ua07	Ca2	Yes	No
S00526	2003-02-02	E02	E02W19	E02M05	Central	F	22	B (15-29)	Ua23	Ca3	Yes	No
S00527	2003-02-02	E02	E02W19	E02M05	Central	M	23	B (15-29)	Ua01	Ca1	Yes	No
S00528	2003-02-02	E02	E02W19	E02M05	Central	F	23	B (15-29)	Ua02	Ca2	Yes	No
S00529	2003-02-02	E02	E02W19	E02M05	Central	F	23	B (15-29)	Ua19	Ca3	Yes	No
S00530	2003-02-02	E02	E02W19	E02M05	Central	F	24	B (15-29)	Ua11	Ca3	Yes	No
S00531	2003-02-02	E02	E02W19	E02M05	Central	M	28	B (15-29)	Ua02	Ca2	Yes	No
S00532	2003-02-02	E02	E02W19	E02M05	Central	F	28	B (15-29)	Ua09	Ca2	Yes	Yes
S00533	2003-02-02	E02	E02W19	E02M05	Central	F	30	C (30-44)	Ua18	Ca3	Yes	Yes
S00534	2003-02-02	E02	E02W19	E02M05	Central	M	33	C (30-44)	Ua14	Ca3	Yes	No
S00535	2003-02-02	E02	E02W19	E02M05	Central	F	36	C (30-44)	Ua04	Ca2	Yes	No
S00536	2003-02-02	E02	E02W19	E02M05	Central	M	37	C (30-44)	Ua01	Ca1	Yes	Yes
S00537	2003-02-02	E02	E02W19	E02M05	Central	F	43	C (30-44)	Ua07	Ca2	Yes	Yes
S00538	2003-02-02	E02	E02W19	E02M05	Central	F	44	C (30-44)	Ua19	Ca3	Yes	No
S00539	2003-02-02	E02	E02W19	E02M05	Central	M	45	D (45-99)	Ua04	Ca2	Yes	No
S00540	2003-02-02	E02	E02W19	E02M05	Central	M	46	D (45-99)	Ua34	Ca4	Yes	Yes
S00541	2003-02-02	E02	E02W19	E02M05	Central	M	49	D (45-99)	Ua07	Ca2	Yes	No
S00542	2003-02-02	E02	E02W19	E02M05	Central	F	55	D (45-99)	Ua15	Ca3	Yes	No
S00543	2003-02-02	E02	E02W19	E02M05	Central	F	57	D (45-99)	Ua19	Ca3	Yes	Yes
S00544	2003-02-02	E02	E02W19	E02M05	Central	M	60	D (45-99)	Ua16	Ca3	Yes	No
S00545	2003-02-03	E02	E02W19	E02M05	Central	F	6	A (00-14)	Ua23	Ca3	Yes	No
S00546	2003-02-03	E02	E02W19	E02M05	Central	F	8	A (00-14)	Ua01	Ca1	Yes	No
S00547	2003-02-03	E02	E02W19	E02M05	Central	F	8	A (00-14)	Ua23	Ca3	Yes	No
S00548	2003-02-03	E02	E02W19	E02M05	Central	F	9	A (00-14)	Ua07	Ca2	Yes	No
S00549	2003-02-03	E02	E02W19	E02M05	Central	M	11	A (00-14)	Ua30	Ca3	Yes	No
S00550	2003-02-03	E02	E02W19	E02M05	Central	M	12	A (00-14)	Ua17	Ca3	Yes	Yes
S00551	2003-02-03	E02	E02W19	E02M05	Central	M	15	B (15-29)	Ua30	Ca3	Yes	No
S00552	2003-02-03	E02	E02W19	E02M05	Central	M	16	B (15-29)	Ua02	Ca2	Yes	No
S00553	2003-02-03	E02	E02W19	E02M05	Central	M	16	B (15-29)	Ua29	Ca3	Yes	No
S00554	2003-02-03	E02	E02W19	E02M05	Central	M	16	B (15-29)	Ua17	Ca3	Yes	No
S00555	2003-02-03	E02	E02W19	E02M05	Central	F	17	B (15-29)	Ua03	Ca2	Yes	No
S00556	2003-02-03	E02	E02W19	E02M05	Central	F	19	B (15-29)	Ua01	Ca1	Yes	No
S00557	2003-02-03	E02	E02W19	E02M05	Central	F	19	B (15-29)	Ua30	Ca3	Yes	No
S00558	2003-02-03	E02	E02W19	E02M05	Central	M	21	B (15-29)	Ua09	Ca2	Yes	No
S00559	2003-02-03	E02	E02W19	E02M05	Central	F	22	B (15-29)	Ua29	Ca3	Yes	No
S00560	2003-02-03	E02	E02W19	E02M05	Central	M	24	B (15-29)	Ua04	Ca2	Yes	No
S00561	2003-02-03	E02	E02W19	E02M05	Central	F	24	B (15-29)	Ua10	Ca3	Yes	No
S00562	2003-02-03	E02	E02W19	E02M05	Central	M	25	B (15-29)	Ua04	Ca2	Yes	No
S00563	2003-02-03	E02	E02W19	E02M05	Central	F	25	B (15-29)	SD	SD	Yes	No
S00564	2003-02-03	E02	E02W19	E02M05	Central	F	26	B (15-29)	Ua14	Ca3	Yes	No
S00565	2003-02-03	E02	E02W19	E02M05	Central	M	30	C (30-44)	Ua01	Ca1	Yes	No
S00566	2003-02-03	E02	E02W19	E02M05	Central	M	30	C (30-44)	Ua04	Ca2	Yes	Yes
S00567	2003-02-03	E02	E02W19	E02M05	Central	M	33	C (30-44)	Ua33	Ca4	Yes	No
S00568	2003-02-03	E02	E02W19	E02M05	Central	F	35	C (30-44)	Ua30	Ca3	Yes	No
S00569	2003-02-03	E02	E02W19	E02M05	Central	M	36	C (30-44)	Ua30	Ca3	Yes	No
S00570	2003-02-03	E02	E02W19	E02M05	Central	F	36	C (30-44)	Ua09	Ca2	Yes	No
S00571	2003-02-03	E02	E02W19	E02M05	Central	M	39	C (30-44)	Ua03	Ca2	Yes	No
S00572	2003-02-03	E02	E02W19	E02M05	Central	F	40	C (30-44)	Ua34	Ca4	Yes	No
S00573	2003-02-03	E02	E02W19	E02M05	Central	M	48	D (45-99)	Ua23	Ca3	Yes	Yes
S00574	2003-02-03	E02	E02W19	E02M05	Central	M	49	D (45-99)	Ua04	Ca2	Yes	Yes
S00575	2003-02-03	E02	E02W19	E02M05	Central	F	51	D (45-99)	Ua04	Ca2	Yes	Yes
S00576	2003-02-03	E02	E02W19	E02M05	Central	F	53	D (45-99)	SD	SD	Yes	No
S00577	2003-02-03	E02	E02W19	E02M05	Central	M	53	D (45-99)	Ua04	Ca2	Yes	No
S00578	2003-02-03	E02	E02W19	E02M05	Central	F	56	D (45-99)	Ua23	Ca3	Yes	No
S00579	2003-02-03	E02	E02W19	E02M05	Central	F	58	D (45-99)	Ua13	Ca3	Yes	No
S00580	2003-02-03	E02	E02W19	E02M05	Central	M	61	D (45-99)	Ua07	Ca2	Yes	No
S00581	2003-02-03	E02	E02W19	E02M05	Central	F	63	D (45-99)	Ua07	Ca2	Yes	Yes
S00582	2003-02-03	E02	E02W19	E02M05	Central	M	66	D (45-99)	Ua01	Ca1	Yes	No
S00583	2003-02-03	E02	E02W19	E02M05	Central	F	67	D (45-99)	Ua04	Ca2	Yes	Yes
S00584	2003-02-03	E02	E02W19	E02M05	Central	F	SD	SD	Ua29	Ca3	Yes	No
S00585	2003-02-03	E02	E02W19	E02M05	Central	M	SD	SD	Ua05	Ca2	Yes	Yes
S00586	2003-02-03	E02	E02W19	E02M05	Central	F	SD	SD	Ua01	Ca1	Yes	Yes
S00587	2003-02-04	E02	E02W19	E02M05	Central	M	1	A (00-14)	Ua20	Ca3	Yes	No
S00588	2003-02-04	E02	E02W19	E02M05	Central	F	5	A (00-14)	Ua01	Ca1	Yes	No
S00589	2003-02-04	E02	E02W19	E02M05	Central	M	6	A (00-14)	Ua04	Ca2	Yes	No
S00590	2003-02-04	E02	E02W19	E02M05	Central	M	10	A (00-14)	SD	SD	Yes	Yes
S00591	2003-02-04	E02	E02W19	E02M05	Central	F	13	A (00-14)	Ua04	Ca2	Yes	No
S00592	2003-02-04	E02	E02W19	E02M05	Central	F	13	A (00-14)	Ua06	Ca2	Yes	Yes
S00593	2003-02-04	E02	E02W19	E02M05	Central	M	15	B (15-29)	Ua04	Ca2	Yes	No
S00594	2003-02-04	E02	E02W19	E02M05	Central	M	18	B (15-29)	Ua01	Ca1	Yes	No
S00595	2003-02-04	E02	E02W19	E02M05	Central	M	18	B (15-29)	Ua01	Ca1	Yes	No
S00596	2003-02-04	E02	E02W19	E02M05	Central	F	18	B (15-29)	Ua09	Ca2	Yes	Yes
S00597	2003-02-04	E02	E02W19	E02M05	Central	M	19	B (15-29)	Ua01	Ca1	Yes	No
S00598	2003-02-04	E02	E02W19	E02M05	Central	F	19	B (15-29)	Ua26	Ca3	Yes	No
S00599	2003-02-04	E02	E02W19	E02M05	Central	F	20	B (15-29)	Ua02	Ca2	Yes	No
S00600	2003-02-04	E02	E02W19	E02M05	Central	M	25	B (15-29)	Ua04	Ca2	Yes	No
S00601	2003-02-04	E02	E02W19	E02M05	Central	F	25	B (15-29)	Ua17	Ca3	Yes	No
S00602	2003-02-04	E02	E02W19	E02M05	Central	M	27	B (15-29)	Ua07	Ca2	Yes	No
S00603	2003-02-04	E02	E02W19	E02M05	Central	F	29	B (15-29)	Ua04	Ca2	Yes	No
S00604	2003-02-04	E02	E02W19	E02M05	Central	F	29	B (15-29)	Ua01	Ca1	Yes	Yes
S00605	2003-02-04	E02	E02W19	E02M05	Central	F	34	C (30-44)	Ua26	Ca3	Yes	Yes
S00606	2003-02-04	E02	E02W19	E02M05	Central	F	34	C (30-44)	Ua04	Ca2	Yes	Yes
S00607	2003-02-04	E02	E02W19	E02M05	Central	F	41	C (30-44)	Ua11	Ca3	Yes	Yes
S00608	2003-02-04	E02	E02W19	E02M05	Central	F	42	C (30-44)	Ua07	Ca2	Yes	Yes
S00609	2003-02-04	E02	E02W19	E02M05	Central	M	51	D (45-99)	Ua04	Ca2	Yes	Yes
S00610	2003-02-04	E02	E02W19	E02M05	Central	F	67	D (45-99)	Ua02	Ca2	Yes	Yes
S00611	2003-02-04	E02	E02W19	E02M05	Central	F	SD	SD	Ua03	Ca2	Yes	No
S00612	2003-02-05	E02	E02W19	E02M05	Central	F	1	A (00-14)	Ua07	Ca2	Yes	No
S00613	2003-02-05	E02	E02W19	E02M05	Central	M	1	A (00-14)	Ua04	Ca2	Yes	Yes
S00614	2003-02-05	E02	E02W19	E02M05	Central	M	3	A (00-14)	Ua14	Ca3	Yes	No
S00615	2003-02-05	E02	E02W19	E02M05	Central	F	4	A (00-14)	Ua15	Ca3	Yes	No
S00616	2003-02-05	E02	E02W19	E02M05	Central	F	13	A (00-14)	Ua21	Ca3	Yes	No
S00617	2003-02-05	E02	E02W19	E02M05	Central	M	13	A (00-14)	Ua09	Ca2	Yes	Yes
S00618	2003-02-05	E02	E02W19	E02M05	Central	F	13	A (00-14)	Ua19	Ca3	Yes	Yes
S00619	2003-02-05	E02	E02W19	E02M05	Central	F	14	A (00-14)	Ua19	Ca3	Yes	No
S00620	2003-02-05	E02	E02W19	E02M05	Central	M	17	B (15-29)	Ua07	Ca2	Yes	No
S00621	2003-02-05	E02	E02W19	E02M05	Central	M	17	B (15-29)	Ua12	Ca3	Yes	No
S00622	2003-02-05	E02	E02W19	E02M05	Central	F	17	B (15-29)	SD	SD	Yes	Yes
S00623	2003-02-05	E02	E02W19	E02M05	Central	M	20	B (15-29)	Ua23	Ca3	Yes	No
S00624	2003-02-05	E02	E02W19	E02M05	Central	F	22	B (15-29)	Ua23	Ca3	Yes	No
S00625	2003-02-05	E02	E02W19	E02M05	Central	F	25	B (15-29)	Ua03	Ca2	Yes	No
S00626	2003-02-05	E02	E02W19	E02M05	Central	M	25	B (15-29)	Ua11	Ca3	Yes	Yes
S00627	2003-02-05	E02	E02W19	E02M05	Central	M	26	B (15-29)	Ua01	Ca1	Yes	No
S00628	2003-02-05	E02	E02W19	E02M05	Central	F	26	B (15-29)	Ua07	Ca2	Yes	No
S00629	2003-02-05	E02	E02W19	E02M05	Central	F	26	B (15-29)	Ua05	Ca2	Yes	No
S00630	2003-02-05	E02	E02W19	E02M05	Central	F	28	B (15-29)	Ua07	Ca2	Yes	No
S00631	2003-02-05	E02	E02W19	E02M05	Central	M	30	C (30-44)	Ua05	Ca2	Yes	No
S00632	2003-02-05	E02	E02W19	E02M05	Central	M	40	C (30-44)	Ua01	Ca1	Yes	Yes
S00633	2003-02-05	E02	E02W19	E02M05	Central	F	40	C (30-44)	Ua05	Ca2	Yes	Yes
S00634	2003-02-05	E02	E02W19	E02M05	Central	F	42	C (30-44)	Ua23	Ca3	Yes	No
S00635	2003-02-05	E02	E02W19	E02M05	Central	M	49	D (45-99)	Ua02	Ca2	Yes	Yes
S00636	2003-02-05	E02	E02W19	E02M05	Central	M	53	D (45-99)	Ua36	Ca4	Yes	No
S00637	2003-02-05	E02	E02W19	E02M05	Central	F	54	D (45-99)	Ua08	Ca2	Yes	No
S00638	2003-02-05	E02	E02W19	E02M05	Central	F	56	D (45-99)	Ua07	Ca2	Yes	No
S00639	2003-02-05	E02	E02W19	E02M05	Central	M	67	D (45-99)	Ua27	Ca3	Yes	No
S00640	2003-02-06	E02	E02W19	E02M05	Central	F	2	A (00-14)	Ua01	Ca1	Yes	No
S00641	2003-02-06	E02	E02W19	E02M05	Central	M	3	A (00-14)	SD	SD	Yes	No
S00642	2003-02-06	E02	E02W19	E02M05	Central	M	4	A (00-14)	Ua24	Ca3	Yes	Yes
S00643	2003-02-06	E02	E02W19	E02M05	Central	M	6	A (00-14)	Ua09	Ca2	Yes	No
S00644	2003-02-06	E02	E02W19	E02M05	Central	M	12	A (00-14)	Ua04	Ca2	Yes	Yes
S00645	2003-02-06	E02	E02W19	E02M05	Central	M	13	A (00-14)	Ua04	Ca2	Yes	Yes
S00646	2003-02-06	E02	E02W19	E02M05	Central	M	13	A (00-14)	Ua36	Ca4	Yes	No
S00647	2003-02-06	E02	E02W19	E02M05	Central	M	14	A (00-14)	Ua21	Ca3	Yes	Yes
S00648	2003-02-06	E02	E02W19	E02M05	Central	M	18	B (15-29)	Ua09	Ca2	Yes	Yes
S00649	2003-02-06	E02	E02W19	E02M05	Central	F	20	B (15-29)	Ua06	Ca2	Yes	No
S00650	2003-02-06	E02	E02W19	E02M05	Central	F	20	B (15-29)	Ua04	Ca2	Yes	Yes
S00651	2003-02-06	E02	E02W19	E02M05	Central	F	24	B (15-29)	Ua07	Ca2	Yes	Yes
S00652	2003-02-06	E02	E02W19	E02M05	Central	M	25	B (15-29)	Ua07	Ca2	Yes	No
S00653	2003-02-06	E02	E02W19	E02M05	Central	M	25	B (15-29)	Ua17	Ca3	Yes	No
S00654	2003-02-06	E02	E02W19	E02M05	Central	M	30	C (30-44)	Ua05	Ca2	Yes	No
S00655	2003-02-06	E02	E02W19	E02M05	Central	F	30	C (30-44)	Ua27	Ca3	Yes	Yes
S00656	2003-02-06	E02	E02W19	E02M05	Central	F	30	C (30-44)	Ua10	Ca3	Yes	Yes
S00657	2003-02-06	E02	E02W19	E02M05	Central	M	31	C (30-44)	Ua01	Ca1	Yes	No
S00658	2003-02-06	E02	E02W19	E02M05	Central	M	31	C (30-44)	Ua05	Ca2	Yes	Yes
S00659	2003-02-06	E02	E02W19	E02M05	Central	F	33	C (30-44)	SD	SD	Yes	No
S00660	2003-02-06	E02	E02W19	E02M05	Central	M	35	C (30-44)	Ua09	Ca2	Yes	No
S00661	2003-02-06	E02	E02W19	E02M05	Central	F	35	C (30-44)	Ua05	Ca2	Yes	No
S00662	2003-02-06	E02	E02W19	E02M05	Central	F	35	C (30-44)	SD	SD	Yes	No
S00663	2003-02-06	E02	E02W19	E02M05	Central	F	40	C (30-44)	Ua01	Ca1	Yes	Yes
S00664	2003-02-06	E02	E02W19	E02M05	Central	M	41	C (30-44)	Ua06	Ca2	Yes	Yes
S00665	2003-02-06	E02	E02W19	E02M05	Central	F	43	C (30-44)	Ua16	Ca3	Yes	No
S00666	2003-02-06	E02	E02W19	E02M05	Central	F	46	D (45-99)	Ua02	Ca2	Yes	No
S00667	2003-02-06	E02	E02W19	E02M05	Central	M	46	D (45-99)	Ua09	Ca2	Yes	Yes
S00668	2003-02-06	E02	E02W19	E02M05	Central	M	46	D (45-99)	Ua09	Ca2	Yes	Yes
S00669	2003-02-06	E02	E02W19	E02M05	Central	M	47	D (45-99)	Ua01	Ca1	Yes	Yes
S00670	2003-02-06	E02	E02W19	E02M05	Central	F	50	D (45-99)	Ua01	Ca1	Yes	No
S00671	2003-02-06	E02	E02W19	E02M05	Central	F	52	D (45-99)	Ua04	Ca2	Yes	No
S00672	2003-02-06	E02	E02W19	E02M05	Central	F	52	D (45-99)	Ua16	Ca3	Yes	No
S00673	2003-02-06	E02	E02W19	E02M05	Central	F	53	D (45-99)	Ua23	Ca3	Yes	No
S00674	2003-02-06	E02	E02W19	E02M05	Central	M	54	D (45-99)	Ua25	Ca3	Yes	Yes
S00675	2003-02-06	E02	E02W19	E02M05	Central	M	67	D (45-99)	Ua12	Ca3	Yes	Yes
S00676	2003-02-06	E02	E02W19	E02M05	Central	M	75	D (45-99)	Ua04	Ca2	Yes	No
S00677	2003-02-06	E02	E02W19	E02M05	Central	F	SD	SD	Ua27	Ca3	Yes	No
S00678	2003-02-07	E02	E02W19	E02M05	Central	F	1	A (00-14)	Ua04	Ca2	Yes	No
S00679	2003-02-07	E02	E02W19	E02M05	Central	M	2	A (00-14)	Ua14	Ca3	Yes	No
S00680	2003-02-07	E02	E02W19	E02M05	Central	M	10	A (00-14)	Ua01	Ca1	Yes	No
S00681	2003-02-07	E02	E02W19	E02M05	Central	F	11	A (00-14)	Ua04	Ca2	Yes	No
S00682	2003-02-07	E02	E02W19	E02M05	Central	M	12	A (00-14)	Ua23	Ca3	Yes	No
S00683	2003-02-07	E02	E02W19	E02M05	Central	M	13	A (00-14)	Ua12	Ca3	Yes	No
S00684	2003-02-07	E02	E02W19	E02M05	Central	F	18	B (15-29)	Ua19	Ca3	Yes	No
S00685	2003-02-07	E02	E02W19	E02M05	Central	F	20	B (15-29)	Ua26	Ca3	Yes	No
S00686	2003-02-07	E02	E02W19	E02M05	Central	M	20	B (15-29)	Ua02	Ca2	Yes	Yes
S00687	2003-02-07	E02	E02W19	E02M05	Central	F	21	B (15-29)	Ua05	Ca2	Yes	No
S00688	2003-02-07	E02	E02W19	E02M05	Central	M	24	B (15-29)	Ua28	Ca3	Yes	No
S00689	2003-02-07	E02	E02W19	E02M05	Central	F	24	B (15-29)	Ua05	Ca2	Yes	Yes
S00690	2003-02-07	E02	E02W19	E02M05	Central	F	25	B (15-29)	Ua15	Ca3	Yes	No
S00691	2003-02-07	E02	E02W19	E02M05	Central	M	26	B (15-29)	Ua27	Ca3	Yes	No
S00692	2003-02-07	E02	E02W19	E02M05	Central	M	27	B (15-29)	Ua28	Ca3	Yes	No
S00693	2003-02-07	E02	E02W19	E02M05	Central	M	28	B (15-29)	Ua28	Ca3	Yes	No
S00694	2003-02-07	E02	E02W19	E02M05	Central	M	28	B (15-29)	Ua04	Ca2	Yes	Yes
S00695	2003-02-07	E02	E02W19	E02M05	Central	F	31	C (30-44)	Ua04	Ca2	Yes	No
S00696	2003-02-07	E02	E02W19	E02M05	Central	F	34	C (30-44)	Ua15	Ca3	Yes	No
S00697	2003-02-07	E02	E02W19	E02M05	Central	M	37	C (30-44)	Ua09	Ca2	Yes	Yes
S00698	2003-02-07	E02	E02W19	E02M05	Central	F	40	C (30-44)	Ua04	Ca2	Yes	No
S00699	2003-02-07	E02	E02W19	E02M05	Central	F	40	C (30-44)	SD	SD	Yes	No
S00700	2003-02-07	E02	E02W19	E02M05	Central	F	41	C (30-44)	Ua04	Ca2	Yes	No
S00701	2003-02-07	E02	E02W19	E02M05	Central	M	42	C (30-44)	Ua11	Ca3	Yes	No
S00702	2003-02-07	E02	E02W19	E02M05	Central	M	44	C (30-44)	Ua01	Ca1	Yes	Yes
S00703	2003-02-07	E02	E02W19	E02M05	Central	M	46	D (45-99)	Ua07	Ca2	Yes	Yes
S00704	2003-02-07	E02	E02W19	E02M05	Central	F	50	D (45-99)	Ua04	Ca2	Yes	Yes
S00705	2003-02-07	E02	E02W19	E02M05	Central	F	52	D (45-99)	Ua01	Ca1	Yes	No
S00706	2003-02-07	E02	E02W19	E02M05	Central	M	60	D (45-99)	Ua04	Ca2	Yes	No
S00707	2003-02-07	E02	E02W19	E02M05	Central	F	77	D (45-99)	Ua18	Ca3	Yes	No
S00708	2003-02-07	E02	E02W19	E02M05	Central	F	SD	SD	Ua07	Ca2	Yes	No
S00709	2003-02-07	E02	E02W19	E02M05	Central	F	SD	SD	Ua02	Ca2	Yes	Yes
S00710	2003-02-07	E02	E02W19	E02M05	Central	F	SD	SD	Ua04	Ca2	Yes	Yes
S00711	2003-02-08	E02	E02W19	E02M05	Central	M	9	A (00-14)	Ua10	Ca3	Yes	No
S00712	2003-02-08	E02	E02W19	E02M05	Central	F	10	A (00-14)	Ua12	Ca3	Yes	No
S00713	2003-02-08	E02	E02W19	E02M05	Central	M	11	A (00-14)	Ua04	Ca2	Yes	Yes
S00714	2003-02-08	E02	E02W19	E02M05	Central	F	19	B (15-29)	Ua10	Ca3	Yes	No
S00715	2003-02-08	E02	E02W19	E02M05	Central	F	19	B (15-29)	Ua14	Ca3	Yes	Yes
S00716	2003-02-08	E02	E02W19	E02M05	Central	M	22	B (15-29)	Ua01	Ca1	Yes	Yes
S00717	2003-02-08	E02	E02W19	E02M05	Central	M	22	B (15-29)	Ua04	Ca2	Yes	Yes
S00718	2003-02-08	E02	E02W19	E02M05	Central	F	24	B (15-29)	Ua07	Ca2	Yes	No
S00719	2003-02-08	E02	E02W19	E02M05	Central	M	24	B (15-29)	Ua11	Ca3	Yes	Yes
S00720	2003-02-08	E02	E02W19	E02M05	Central	F	26	B (15-29)	Ua09	Ca2	Yes	Yes
S00721	2003-02-08	E02	E02W19	E02M05	Central	F	28	B (15-29)	Ua30	Ca3	Yes	Yes
S00722	2003-02-08	E02	E02W19	E02M05	Central	F	29	B (15-29)	Ua06	Ca2	Yes	Yes
S00723	2003-02-08	E02	E02W19	E02M05	Central	F	31	C (30-44)	Ua02	Ca2	Yes	No
S00724	2003-02-08	E02	E02W19	E02M05	Central	F	32	C (30-44)	Ua17	Ca3	Yes	No
S00725	2003-02-08	E02	E02W19	E02M05	Central	M	33	C (30-44)	Ua02	Ca2	Yes	No
S00726	2003-02-08	E02	E02W19	E02M05	Central	F	35	C (30-44)	Ua07	Ca2	Yes	Yes
S00727	2003-02-08	E02	E02W19	E02M05	Central	F	36	C (30-44)	Ua29	Ca3	Yes	Yes
S00728	2003-02-08	E02	E02W19	E02M05	Central	M	38	C (30-44)	Ua07	Ca2	Yes	No
S00729	2003-02-08	E02	E02W19	E02M05	Central	F	38	C (30-44)	Ua15	Ca3	Yes	No
S00730	2003-02-08	E02	E02W19	E02M05	Central	F	38	C (30-44)	Ua16	Ca3	Yes	No
S00731	2003-02-08	E02	E02W19	E02M05	Central	M	41	C (30-44)	Ua27	Ca3	Yes	Yes
S00732	2003-02-08	E02	E02W19	E02M05	Central	M	42	C (30-44)	Ua03	Ca2	Yes	No
S00733	2003-02-08	E02	E02W19	E02M05	Central	F	42	C (30-44)	Ua08	Ca2	Yes	No
S00734	2003-02-08	E02	E02W19	E02M05	Central	M	44	C (30-44)	SD	SD	Yes	Yes
S00735	2003-02-08	E02	E02W19	E02M05	Central	F	49	D (45-99)	Ua04	Ca2	Yes	No
S00736	2003-02-08	E02	E02W19	E02M05	Central	M	50	D (45-99)	Ua10	Ca3	Yes	No
S00737	2003-02-08	E02	E02W19	E02M05	Central	F	50	D (45-99)	Ua01	Ca1	Yes	Yes
S00738	2003-02-08	E02	E02W19	E02M05	Central	M	52	D (45-99)	Ua20	Ca3	Yes	No
S00739	2003-02-08	E02	E02W19	E02M05	Central	F	57	D (45-99)	Ua21	Ca3	Yes	No
S00740	2003-02-08	E02	E02W19	E02M05	Central	F	3	A (00-14)	Ua16	Ca3	Yes	No
S00741	2003-02-08	E02	E02W19	E02M05	Central	F	19	B (15-29)	Ua09	Ca2	Yes	Yes
S00742	2003-02-08	E02	E02W19	E02M05	Central	M	21	B (15-29)	Ua15	Ca3	Yes	No
S00743	2003-02-08	E02	E02W19	E02M05	Central	M	24	B (15-29)	Ua27	Ca3	Yes	Yes
S00744	2003-02-08	E02	E02W19	E02M05	Central	F	28	B (15-29)	Ua07	Ca2	Yes	No
S00745	2003-02-08	E02	E02W19	E02M05	Central	F	48	D (45-99)	Ua18	Ca3	Yes	No
S00746	2003-02-08	E02	E02W19	E02M05	Central	F	53	D (45-99)	SD	SD	Yes	No
S00747	2003-02-08	E02	E02W19	E02M05	Central	F	60	D (45-99)	Ua21	Ca3	Yes	No
S00748	2003-02-08	E02	E02W19	E02M05	Central	M	61	D (45-99)	SD	SD	Yes	No
S00749	2003-02-08	E02	E02W19	E02M05	Central	F	61	D (45-99)	Ua04	Ca2	Yes	Yes
S00750	2003-02-08	E02	E02W19	E02M05	Central	F	69	D (45-99)	Ua15	Ca3	Yes	No
S00751	2003-02-09	E02	E02W20	E02M05	Central	F	0.5	A (00-14)	Ua09	Ca2	Yes	No
S00752	2003-02-09	E02	E02W20	E02M05	Central	M	3	A (00-14)	Ua07	Ca2	Yes	No
S00753	2003-02-09	E02	E02W20	E02M05	Central	F	3	A (00-14)	Ua24	Ca3	Yes	Yes
S00754	2003-02-09	E02	E02W20	E02M05	Central	M	4	A (00-14)	Ua07	Ca2	Yes	Yes
S00755	2003-02-09	E02	E02W20	E02M05	Central	M	5	A (00-14)	Ua07	Ca2	Yes	No
S00756	2003-02-09	E02	E02W20	E02M05	Central	M	5	A (00-14)	SD	SD	Yes	Yes
S00757	2003-02-09	E02	E02W20	E02M05	Central	M	6	A (00-14)	Ua04	Ca2	Yes	No
S00758	2003-02-09	E02	E02W20	E02M05	Central	F	9	A (00-14)	Ua17	Ca3	Yes	No
S00759	2003-02-09	E02	E02W20	E02M05	Central	M	10	A (00-14)	Ua19	Ca3	Yes	No
S00760	2003-02-09	E02	E02W20	E02M05	Central	F	14	A (00-14)	Ua19	Ca3	Yes	No
S00761	2003-02-09	E02	E02W20	E02M05	Central	M	16	B (15-29)	Ua21	Ca3	Yes	No
S00762	2003-02-09	E02	E02W20	E02M05	Central	M	24	B (15-29)	Ua16	Ca3	Yes	No
S00763	2003-02-09	E02	E02W20	E02M05	Central	M	25	B (15-29)	Ua07	Ca2	Yes	Yes
S00764	2003-02-09	E02	E02W20	E02M05	Central	M	26	B (15-29)	Ua09	Ca2	Yes	No
S00765	2003-02-09	E02	E02W20	E02M05	Central	F	30	C (30-44)	SD	SD	Yes	Yes
S00766	2003-02-09	E02	E02W20	E02M05	Central	F	31	C (30-44)	Ua09	Ca2	Yes	No
S00767	2003-02-09	E02	E02W20	E02M05	Central	M	31	C (30-44)	Ua11	Ca3	Yes	Yes
S00768	2003-02-09	E02	E02W20	E02M05	Central	M	32	C (30-44)	Ua06	Ca2	Yes	No
S00769	2003-02-09	E02	E02W20	E02M05	Central	F	39	C (30-44)	Ua10	Ca3	Yes	Yes
S00770	2003-02-09	E02	E02W20	E02M05	Central	F	40	C (30-44)	Ua04	Ca2	Yes	No
S00771	2003-02-09	E02	E02W20	E02M05	Central	M	41	C (30-44)	Ua09	Ca2	Yes	Yes
S00772	2003-02-09	E02	E02W20	E02M05	Central	F	42	C (30-44)	Ua09	Ca2	Yes	No
S00773	2003-02-09	E02	E02W20	E02M05	Central	F	58	D (45-99)	Ua17	Ca3	Yes	No
S00774	2003-02-09	E02	E02W20	E02M05	Central	F	62	D (45-99)	SD	SD	Yes	No
S00775	2003-02-09	E02	E02W20	E02M05	Central	M	80	D (45-99)	Ua06	Ca2	Yes	No
S00776	2003-02-09	E02	E02W20	E02M05	Central	M	SD	SD	Ua04	Ca2	Yes	No
S00777	2003-02-09	E02	E02W20	E02M05	Central	X	SD	SD	Ua24	Ca3	Yes	Yes
S00778	2003-02-10	E02	E02W20	E02M05	Central	M	1	A (00-14)	Ua19	Ca3	Yes	No
S00779	2003-02-10	E02	E02W20	E02M05	Central	M	2	A (00-14)	Ua14	Ca3	Yes	No
S00780	2003-02-10	E02	E02W20	E02M05	Central	M	9	A (00-14)	SD	SD	Yes	No
S00781	2003-02-10	E02	E02W20	E02M05	Central	M	11	A (00-14)	Ua23	Ca3	Yes	No
S00782	2003-02-10	E02	E02W20	E02M05	Central	M	11	A (00-14)	Ua01	Ca1	Yes	Yes
S00783	2003-02-10	E02	E02W20	E02M05	Central	M	11	A (00-14)	Ua09	Ca2	Yes	Yes
S00784	2003-02-10	E02	E02W20	E02M05	Central	M	12	A (00-14)	Ua03	Ca2	Yes	No
S00785	2003-02-10	E02	E02W20	E02M05	Central	F	12	A (00-14)	Ua35	Ca4	Yes	No
S00786	2003-02-10	E02	E02W20	E02M05	Central	F	14	A (00-14)	Ua04	Ca2	Yes	Yes
S00787	2003-02-10	E02	E02W20	E02M05	Central	M	15	B (15-29)	Ua18	Ca3	Yes	No
S00788	2003-02-10	E02	E02W20	E02M05	Central	M	17	B (15-29)	Ua04	Ca2	Yes	Yes
S00789	2003-02-10	E02	E02W20	E02M05	Central	F	21	B (15-29)	Ua02	Ca2	Yes	No
S00790	2003-02-10	E02	E02W20	E02M05	Central	F	22	B (15-29)	SD	SD	Yes	Yes
S00791	2003-02-10	E02	E02W20	E02M05	Central	M	23	B (15-29)	Ua05	Ca2	Yes	No
S00792	2003-02-10	E02	E02W20	E02M05	Central	F	23	B (15-29)	Ua01	Ca1	Yes	No
S00793	2003-02-10	E02	E02W20	E02M05	Central	M	24	B (15-29)	Ua35	Ca4	Yes	No
S00794	2003-02-10	E02	E02W20	E02M05	Central	M	25	B (15-29)	Ua04	Ca2	Yes	Yes
S00795	2003-02-10	E02	E02W20	E02M05	Central	F	25	B (15-29)	Ua07	Ca2	Yes	Yes
S00796	2003-02-10	E02	E02W20	E02M05	Central	F	26	B (15-29)	Ua09	Ca2	Yes	Yes
S00797	2003-02-10	E02	E02W20	E02M05	Central	M	27	B (15-29)	Ua11	Ca3	Yes	No
S00798	2003-02-10	E02	E02W20	E02M05	Central	M	28	B (15-29)	Ua07	Ca2	Yes	No
S00799	2003-02-10	E02	E02W20	E02M05	Central	M	28	B (15-29)	Ua16	Ca3	Yes	No
S00800	2003-02-10	E02	E02W20	E02M05	Central	F	28	B (15-29)	Ua18	Ca3	Yes	Yes
S00801	2003-02-10	E02	E02W20	E02M05	Central	F	29	B (15-29)	Ua21	Ca3	Yes	No
S00802	2003-02-10	E02	E02W20	E02M05	Central	M	30	C (30-44)	Ua06	Ca2	Yes	No
S00803	2003-02-10	E02	E02W20	E02M05	Central	M	31	C (30-44)	Ua21	Ca3	Yes	No
S00804	2003-02-10	E02	E02W20	E02M05	Central	M	32	C (30-44)	Ua32	Ca4	Yes	No
S00805	2003-02-10	E02	E02W20	E02M05	Central	F	33	C (30-44)	Ua02	Ca2	Yes	No
S00806	2003-02-10	E02	E02W20	E02M05	Central	M	39	C (30-44)	Ua07	Ca2	Yes	No
S00807	2003-02-10	E02	E02W20	E02M05	Central	M	41	C (30-44)	Ua17	Ca3	Yes	No
S00808	2003-02-10	E02	E02W20	E02M05	Central	F	44	C (30-44)	Ua07	Ca2	Yes	No
S00809	2003-02-10	E02	E02W20	E02M05	Central	F	45	D (45-99)	Ua11	Ca3	Yes	No
S00810	2003-02-10	E02	E02W20	E02M05	Central	F	46	D (45-99)	Ua04	Ca2	Yes	No
S00811	2003-02-10	E02	E02W20	E02M05	Central	F	46	D (45-99)	Ua05	Ca2	Yes	Yes
S00812	2003-02-10	E02	E02W20	E02M05	Central	M	53	D (45-99)	Ua02	Ca2	Yes	No
S00813	2003-02-10	E02	E02W20	E02M05	Central	F	60	D (45-99)	Ua29	Ca3	Yes	Yes
S00814	2003-02-10	E02	E02W20	E02M05	Central	M	63	D (45-99)	Ua04	Ca2	Yes	Yes
S00815	2003-02-10	E02	E02W20	E02M05	Central	M	64	D (45-99)	Ua01	Ca1	Yes	Yes
S00816	2003-02-10	E02	E02W20	E02M05	Central	F	72	D (45-99)	Ua01	Ca1	Yes	Yes
S00817	2003-02-10	E02	E02W20	E02M05	Central	F	84	D (45-99)	Ua04	Ca2	Yes	Yes
S00818	2003-02-11	E02	E02W20	E02M05	Central	F	1	A (00-14)	Ua14	Ca3	Yes	No
S00819	2003-02-11	E02	E02W20	E02M05	Central	M	8	A (00-14)	Ua18	Ca3	Yes	No
S00820	2003-02-11	E02	E02W20	E02M05	Central	M	11	A (00-14)	Ua09	Ca2	Yes	Yes
S00821	2003-02-11	E02	E02W20	E02M05	Central	F	11	A (00-14)	Ua09	Ca2	Yes	Yes
S00822	2003-02-11	E02	E02W20	E02M05	Central	F	19	B (15-29)	Ua19	Ca3	Yes	No
S00823	2003-02-11	E02	E02W20	E02M05	Central	M	21	B (15-29)	Ua23	Ca3	Yes	No
S00824	2003-02-11	E02	E02W20	E02M05	Central	M	22	B (15-29)	Ua35	Ca4	Yes	No
S00825	2003-02-11	E02	E02W20	E02M05	Central	M	24	B (15-29)	SD	SD	Yes	No
S00826	2003-02-11	E02	E02W20	E02M05	Central	M	24	B (15-29)	Ua09	Ca2	Yes	Yes
S00827	2003-02-11	E02	E02W20	E02M05	Central	M	25	B (15-29)	Ua04	Ca2	Yes	No
S00828	2003-02-11	E02	E02W20	E02M05	Central	F	30	C (30-44)	Ua19	Ca3	Yes	Yes
S00829	2003-02-11	E02	E02W20	E02M05	Central	M	31	C (30-44)	Ua04	Ca2	Yes	No
S00830	2003-02-11	E02	E02W20	E02M05	Central	F	31	C (30-44)	Ua01	Ca1	Yes	Yes
S00831	2003-02-11	E02	E02W20	E02M05	Central	F	32	C (30-44)	Ua27	Ca3	Yes	No
S00832	2003-02-11	E02	E02W20	E02M05	Central	M	34	C (30-44)	Ua02	Ca2	Yes	No
S00833	2003-02-11	E02	E02W20	E02M05	Central	F	36	C (30-44)	Ua09	Ca2	Yes	No
S00834	2003-02-11	E02	E02W20	E02M05	Central	F	37	C (30-44)	Ua06	Ca2	Yes	No
S00835	2003-02-11	E02	E02W20	E02M05	Central	F	40	C (30-44)	Ua16	Ca3	Yes	Yes
S00836	2003-02-11	E02	E02W20	E02M05	Central	M	45	D (45-99)	Ua16	Ca3	Yes	No
S00837	2003-02-11	E02	E02W20	E02M05	Central	M	45	D (45-99)	SD	SD	Yes	No
S00838	2003-02-11	E02	E02W20	E02M05	Central	F	57	D (45-99)	Ua28	Ca3	Yes	No
S00839	2003-02-11	E02	E02W20	E02M05	Central	F	60	D (45-99)	Ua25	Ca3	Yes	No
S00840	2003-02-12	E02	E02W20	E02M05	Central	F	5	A (00-14)	Ua09	Ca2	Yes	No
S00841	2003-02-12	E02	E02W20	E02M05	Central	M	9	A (00-14)	Ua07	Ca2	Yes	No
S00842	2003-02-12	E02	E02W20	E02M05	Central	F	13	A (00-14)	Ua04	Ca2	Yes	Yes
S00843	2003-02-12	E02	E02W20	E02M05	Central	M	14	A (00-14)	Ua15	Ca3	Yes	No
S00844	2003-02-12	E02	E02W20	E02M05	Central	M	19	B (15-29)	Ua27	Ca3	Yes	No
S00845	2003-02-12	E02	E02W20	E02M05	Central	M	20	B (15-29)	Ua03	Ca2	Yes	Yes
S00846	2003-02-12	E02	E02W20	E02M05	Central	M	21	B (15-29)	Ua17	Ca3	Yes	No
S00847	2003-02-12	E02	E02W20	E02M05	Central	F	21	B (15-29)	Ua09	Ca2	Yes	No
S00848	2003-02-12	E02	E02W20	E02M05	Central	M	25	B (15-29)	Ua16	Ca3	Yes	No
S00849	2003-02-12	E02	E02W20	E02M05	Central	M	27	B (15-29)	Ua04	Ca2	Yes	No
S00850	2003-02-12	E02	E02W20	E02M05	Central	F	27	B (15-29)	Ua23	Ca3	Yes	Yes
S00851	2003-02-12	E02	E02W20	E02M05	Central	M	29	B (15-29)	Ua07	Ca2	Yes	No
S00852	2003-02-12	E02	E02W20	E02M05	Central	M	31	C (30-44)	Ua02	Ca2	Yes	Yes
S00853	2003-02-12	E02	E02W20	E02M05	Central	M	32	C (30-44)	Ua15	Ca3	Yes	Yes
S00854	2003-02-12	E02	E02W20	E02M05	Central	F	32	C (30-44)	Ua02	Ca2	Yes	Yes
S00855	2003-02-12	E02	E02W20	E02M05	Central	F	33	C (30-44)	Ua05	Ca2	Yes	No
S00856	2003-02-12	E02	E02W20	E02M05	Central	F	55	D (45-99)	Ua04	Ca2	Yes	No
S00857	2003-02-12	E02	E02W20	E02M05	Central	F	64	D (45-99)	Ua07	Ca2	Yes	No
S00858	2003-02-12	E02	E02W20	E02M05	Central	F	SD	SD	Ua23	Ca3	Yes	Yes
S00859	2003-02-13	E02	E02W20	E02M05	Central	F	8	A (00-14)	SD	SD	Yes	Yes
S00860	2003-02-13	E02	E02W20	E02M05	Central	M	10	A (00-14)	Ua12	Ca3	Yes	No
S00861	2003-02-13	E02	E02W20	E02M05	Central	M	12	A (00-14)	Ua11	Ca3	Yes	No
S00862	2003-02-13	E02	E02W20	E02M05	Central	M	12	A (00-14)	Ua10	Ca3	Yes	No
S00863	2003-02-13	E02	E02W20	E02M05	Central	F	20	B (15-29)	Ua04	Ca2	Yes	No
S00864	2003-02-13	E02	E02W20	E02M05	Central	F	27	B (15-29)	Ua01	Ca1	Yes	Yes
S00865	2003-02-13	E02	E02W20	E02M05	Central	F	29	B (15-29)	Ua09	Ca2	Yes	Yes
S00866	2003-02-13	E02	E02W20	E02M05	Central	M	31	C (30-44)	Ua04	Ca2	Yes	No
S00867	2003-02-13	E02	E02W20	E02M05	Central	M	34	C (30-44)	SD	SD	Yes	No
S00868	2003-02-13	E02	E02W20	E02M05	Central	F	41	C (30-44)	Ua07	Ca2	Yes	No
S00869	2003-02-13	E02	E02W20	E02M05	Central	M	42	C (30-44)	Ua23	Ca3	Yes	No
S00870	2003-02-13	E02	E02W20	E02M05	Central	F	42	C (30-44)	Ua01	Ca1	Yes	No
S00871	2003-02-13	E02	E02W20	E02M05	Central	F	45	D (45-99)	Ua07	Ca2	Yes	No
S00872	2003-02-13	E02	E02W20	E02M05	Central	F	47	D (45-99)	Ua09	Ca2	Yes	Yes
S00873	2003-02-13	E02	E02W20	E02M05	Central	F	59	D (45-99)	Ua11	Ca3	Yes	No
S00874	2003-02-13	E02	E02W20	E02M05	Central	M	61	D (45-99)	Ua02	Ca2	Yes	Yes
S00875	2003-02-13	E02	E02W20	E02M05	Central	F	61	D (45-99)	Ua06	Ca2	Yes	Yes
S00876	2003-02-13	E02	E02W20	E02M05	Central	M	71	D (45-99)	Ua11	Ca3	Yes	No
S00877	2003-02-14	E02	E02W20	E02M05	Central	M	2	A (00-14)	Ua23	Ca3	Yes	No
S00878	2003-02-14	E02	E02W20	E02M05	Central	M	6	A (00-14)	Ua04	Ca2	Yes	Yes
S00879	2003-02-14	E02	E02W20	E02M05	Central	F	7	A (00-14)	SD	SD	Yes	No
S00880	2003-02-14	E02	E02W20	E02M05	Central	M	10	A (00-14)	Ua23	Ca3	Yes	No
S00881	2003-02-14	E02	E02W20	E02M05	Central	F	10	A (00-14)	Ua15	Ca3	Yes	No
S00882	2003-02-14	E02	E02W20	E02M05	Central	M	19	B (15-29)	Ua07	Ca2	Yes	Yes
S00883	2003-02-14	E02	E02W20	E02M05	Central	M	23	B (15-29)	Ua23	Ca3	Yes	No
S00884	2003-02-14	E02	E02W20	E02M05	Central	M	24	B (15-29)	Ua09	Ca2	Yes	Yes
S00885	2003-02-14	E02	E02W20	E02M05	Central	F	25	B (15-29)	Ua06	Ca2	Yes	No
S00886	2003-02-14	E02	E02W20	E02M05	Central	F	26	B (15-29)	Ua01	Ca1	Yes	No
S00887	2003-02-14	E02	E02W20	E02M05	Central	M	29	B (15-29)	Ua04	Ca2	Yes	No
S00888	2003-02-14	E02	E02W20	E02M05	Central	F	33	C (30-44)	Ua09	Ca2	Yes	No
S00889	2003-02-14	E02	E02W20	E02M05	Central	M	33	C (30-44)	Ua07	Ca2	Yes	No
S00890	2003-02-14	E02	E02W20	E02M05	Central	M	36	C (30-44)	Ua07	Ca2	Yes	No
S00891	2003-02-14	E02	E02W20	E02M05	Central	F	38	C (30-44)	Ua07	Ca2	Yes	No
S00892	2003-02-14	E02	E02W20	E02M05	Central	F	42	C (30-44)	Ua01	Ca1	Yes	No
S00893	2003-02-14	E02	E02W20	E02M05	Central	M	51	D (45-99)	Ua30	Ca3	Yes	No
S00894	2003-02-14	E02	E02W20	E02M05	Central	F	52	D (45-99)	Ua06	Ca2	Yes	No
S00895	2003-02-14	E02	E02W20	E02M05	Central	M	56	D (45-99)	Ua01	Ca1	Yes	No
S00896	2003-02-14	E02	E02W20	E02M05	Central	M	59	D (45-99)	Ua19	Ca3	Yes	No
S00897	2003-02-14	E02	E02W20	E02M05	Central	F	61	D (45-99)	Ua13	Ca3	Yes	No
S00898	2003-02-14	E02	E02W20	E02M05	Central	F	64	D (45-99)	Ua13	Ca3	Yes	No
S00899	2003-02-14	E02	E02W20	E02M05	Central	M	70	D (45-99)	Ua16	Ca3	Yes	No
S00900	2003-02-14	E02	E02W20	E02M05	Central	F	70	D (45-99)	Ua18	Ca3	Yes	No
S00901	2003-02-14	E02	E02W20	E02M05	Central	M	SD	SD	Ua07	Ca2	Yes	No
S00902	2003-02-15	E02	E02W20	E02M05	Central	F	3	A (00-14)	Ua28	Ca3	Yes	No
S00903	2003-02-15	E02	E02W20	E02M05	Central	M	4	A (00-14)	Ua04	Ca2	Yes	Yes
S00904	2003-02-15	E02	E02W20	E02M05	Central	F	5	A (00-14)	Ua14	Ca3	Yes	No
S00905	2003-02-15	E02	E02W20	E02M05	Central	M	7	A (00-14)	Ua07	Ca2	Yes	No
S00906	2003-02-15	E02	E02W20	E02M05	Central	F	9	A (00-14)	Ua28	Ca3	Yes	No
S00907	2003-02-15	E02	E02W20	E02M05	Central	F	9	A (00-14)	Ua04	Ca2	Yes	Yes
S00908	2003-02-15	E02	E02W20	E02M05	Central	M	11	A (00-14)	Ua09	Ca2	Yes	No
S00909	2003-02-15	E02	E02W20	E02M05	Central	M	15	B (15-29)	Ua04	Ca2	Yes	No
S00910	2003-02-15	E02	E02W20	E02M05	Central	M	17	B (15-29)	Ua23	Ca3	Yes	No
S00911	2003-02-15	E02	E02W20	E02M05	Central	M	18	B (15-29)	Ua21	Ca3	Yes	No
S00912	2003-02-15	E02	E02W20	E02M05	Central	M	19	B (15-29)	Ua01	Ca1	Yes	No
S00913	2003-02-15	E02	E02W20	E02M05	Central	M	20	B (15-29)	Ua01	Ca1	Yes	No
S00914	2003-02-15	E02	E02W20	E02M05	Central	F	21	B (15-29)	Ua02	Ca2	Yes	No
S00915	2003-02-15	E02	E02W20	E02M05	Central	F	21	B (15-29)	Ua28	Ca3	Yes	No
S00916	2003-02-15	E02	E02W20	E02M05	Central	M	22	B (15-29)	Ua09	Ca2	Yes	No
S00917	2003-02-15	E02	E02W20	E02M05	Central	F	22	B (15-29)	SD	SD	Yes	No
S00918	2003-02-15	E02	E02W20	E02M05	Central	F	23	B (15-29)	Ua20	Ca3	Yes	No
S00919	2003-02-15	E02	E02W20	E02M05	Central	F	23	B (15-29)	Ua06	Ca2	Yes	No
S00920	2003-02-15	E02	E02W20	E02M05	Central	F	24	B (15-29)	Ua32	Ca4	Yes	No
S00921	2003-02-15	E02	E02W20	E02M05	Central	F	33	C (30-44)	Ua16	Ca3	Yes	Yes
S00922	2003-02-15	E02	E02W20	E02M05	Central	M	33	C (30-44)	Ua34	Ca4	Yes	No
S00923	2003-02-15	E02	E02W20	E02M05	Central	M	34	C (30-44)	Ua01	Ca1	Yes	No
S00924	2003-02-15	E02	E02W20	E02M05	Central	F	35	C (30-44)	Ua19	Ca3	Yes	Yes
S00925	2003-02-15	E02	E02W20	E02M05	Central	F	35	C (30-44)	Ua09	Ca2	Yes	Yes
S00926	2003-02-15	E02	E02W20	E02M05	Central	F	38	C (30-44)	Ua28	Ca3	Yes	No
S00927	2003-02-15	E02	E02W20	E02M05	Central	M	39	C (30-44)	Ua19	Ca3	Yes	No
S00928	2003-02-15	E02	E02W20	E02M05	Central	F	40	C (30-44)	Ua01	Ca1	Yes	No
S00929	2003-02-15	E02	E02W20	E02M05	Central	M	43	C (30-44)	Ua04	Ca2	Yes	No
S00930	2003-02-15	E02	E02W20	E02M05	Central	F	43	C (30-44)	Ua02	Ca2	Yes	Yes
S00931	2003-02-15	E02	E02W20	E02M05	Central	M	45	D (45-99)	Ua14	Ca3	Yes	No
S00932	2003-02-15	E02	E02W20	E02M05	Central	F	46	D (45-99)	Ua11	Ca3	Yes	No
S00933	2003-02-15	E02	E02W20	E02M05	Central	F	49	D (45-99)	Ua01	Ca1	Yes	No
S00934	2003-02-15	E02	E02W20	E02M05	Central	F	52	D (45-99)	Ua10	Ca3	Yes	No
S00935	2003-02-15	E02	E02W20	E02M05	Central	F	54	D (45-99)	Ua09	Ca2	Yes	No
S00936	2003-02-15	E02	E02W20	E02M05	Central	F	66	D (45-99)	Ua01	Ca1	Yes	No
S00937	2003-02-15	E02	E02W20	E02M05	Central	F	SD	SD	Ua01	Ca1	Yes	No
S00938	2003-02-15	E02	E02W20	E02M05	Central	F	SD	SD	Ua19	Ca3	Yes	Yes
S00939	2003-02-15	E02	E02W20	E02M05	Central	F	1	A (00-14)	Ua07	Ca2	Yes	Yes
S00940	2003-02-15	E02	E02W20	E02M05	Central	M	3	A (00-14)	Ua09	Ca2	Yes	Yes
S00941	2003-02-15	E02	E02W20	E02M05	Central	F	11	A (00-14)	Ua17	Ca3	Yes	Yes
S00942	2003-02-15	E02	E02W20	E02M05	Central	M	15	B (15-29)	Ua09	Ca2	Yes	No
S00943	2003-02-15	E02	E02W20	E02M05	Central	M	16	B (15-29)	SD	SD	Yes	No
S00944	2003-02-15	E02	E02W20	E02M05	Central	M	18	B (15-29)	Ua06	Ca2	Yes	No
S00945	2003-02-15	E02	E02W20	E02M05	Central	M	19	B (15-29)	Ua26	Ca3	Yes	No
S00946	2003-02-15	E02	E02W20	E02M05	Central	M	19	B (15-29)	Ua01	Ca1	Yes	No
S00947	2003-02-15	E02	E02W20	E02M05	Central	M	24	B (15-29)	Ua23	Ca3	Yes	No
S00948	2003-02-15	E02	E02W20	E02M05	Central	M	24	B (15-29)	Ua19	Ca3	Yes	No
S00949	2003-02-15	E02	E02W20	E02M05	Central	M	37	C (30-44)	Ua01	Ca1	Yes	No
S00950	2003-02-15	E02	E02W20	E02M05	Central	M	42	C (30-44)	Ua15	Ca3	Yes	No
S00951	2003-02-15	E02	E02W20	E02M05	Central	M	53	D (45-99)	Ua01	Ca1	Yes	No
S00952	2003-02-16	E02	E02W21	E02M05	Central	M	4	A (00-14)	Ua04	Ca2	Yes	Yes
S00953	2003-02-16	E02	E02W21	E02M05	Central	M	10	A (00-14)	Ua34	Ca4	Yes	No
S00954	2003-02-16	E02	E02W21	E02M05	Central	F	11	A (00-14)	Ua01	Ca1	Yes	No
S00955	2003-02-16	E02	E02W21	E02M05	Central	M	15	B (15-29)	Ua13	Ca3	Yes	No
S00956	2003-02-16	E02	E02W21	E02M05	Central	F	17	B (15-29)	Ua19	Ca3	Yes	No
S00957	2003-02-16	E02	E02W21	E02M05	Central	F	18	B (15-29)	Ua26	Ca3	Yes	Yes
S00958	2003-02-16	E02	E02W21	E02M05	Central	M	21	B (15-29)	Ua33	Ca4	Yes	No
S00959	2003-02-16	E02	E02W21	E02M05	Central	M	22	B (15-29)	Ua36	Ca4	Yes	No
S00960	2003-02-16	E02	E02W21	E02M05	Central	M	24	B (15-29)	Ua04	Ca2	Yes	No
S00961	2003-02-16	E02	E02W21	E02M05	Central	M	27	B (15-29)	Ua16	Ca3	Yes	No
S00962	2003-02-16	E02	E02W21	E02M05	Central	M	27	B (15-29)	Ua06	Ca2	Yes	No
S00963	2003-02-16	E02	E02W21	E02M05	Central	F	27	B (15-29)	SD	SD	Yes	No
S00964	2003-02-16	E02	E02W21	E02M05	Central	F	28	B (15-29)	Ua01	Ca1	Yes	Yes
S00965	2003-02-16	E02	E02W21	E02M05	Central	M	32	C (30-44)	Ua04	Ca2	Yes	Yes
S00966	2003-02-16	E02	E02W21	E02M05	Central	M	35	C (30-44)	Ua01	Ca1	Yes	No
S00967	2003-02-16	E02	E02W21	E02M05	Central	M	40	C (30-44)	Ua01	Ca1	Yes	No
S00968	2003-02-16	E02	E02W21	E02M05	Central	M	46	D (45-99)	Ua11	Ca3	Yes	No
S00969	2003-02-16	E02	E02W21	E02M05	Central	F	47	D (45-99)	Ua09	Ca2	Yes	No
S00970	2003-02-16	E02	E02W21	E02M05	Central	F	49	D (45-99)	Ua09	Ca2	Yes	No
S00971	2003-02-16	E02	E02W21	E02M05	Central	M	53	D (45-99)	Ua09	Ca2	Yes	No
S00972	2003-02-16	E02	E02W21	E02M05	Central	M	58	D (45-99)	Ua14	Ca3	Yes	No
S00973	2003-02-16	E02	E02W21	E02M05	Central	F	60	D (45-99)	Ua15	Ca3	Yes	No
S00974	2003-02-16	E02	E02W21	E02M05	Central	F	65	D (45-99)	Ua04	Ca2	Yes	No
S00975	2003-02-16	E02	E02W21	E02M05	Central	F	70	D (45-99)	Ua02	Ca2	Yes	Yes
S00976	2003-02-16	E02	E02W21	E02M05	Central	F	74	D (45-99)	Ua01	Ca1	Yes	Yes
S00977	2003-02-16	E02	E02W21	E02M05	Central	M	SD	SD	Ua04	Ca2	Yes	No
S00978	2003-02-17	E02	E02W21	E02M05	Central	M	7	A (00-14)	SD	SD	Yes	No
S00979	2003-02-17	E02	E02W21	E02M05	Central	F	10	A (00-14)	Ua04	Ca2	Yes	No
S00980	2003-02-17	E02	E02W21	E02M05	Central	M	11	A (00-14)	Ua05	Ca2	Yes	No
S00981	2003-02-17	E02	E02W21	E02M05	Central	M	12	A (00-14)	Ua07	Ca2	Yes	No
S00982	2003-02-17	E02	E02W21	E02M05	Central	M	17	B (15-29)	Ua04	Ca2	Yes	No
S00983	2003-02-17	E02	E02W21	E02M05	Central	F	20	B (15-29)	Ua04	Ca2	Yes	Yes
S00984	2003-02-17	E02	E02W21	E02M05	Central	F	24	B (15-29)	Ua05	Ca2	Yes	No
S00985	2003-02-17	E02	E02W21	E02M05	Central	M	28	B (15-29)	Ua01	Ca1	Yes	No
S00986	2003-02-17	E02	E02W21	E02M05	Central	F	31	C (30-44)	SD	SD	Yes	No
S00987	2003-02-17	E02	E02W21	E02M05	Central	M	31	C (30-44)	Ua01	Ca1	Yes	Yes
S00988	2003-02-17	E02	E02W21	E02M05	Central	M	40	C (30-44)	Ua01	Ca1	Yes	No
S00989	2003-02-17	E02	E02W21	E02M05	Central	M	45	D (45-99)	Ua10	Ca3	Yes	No
S00990	2003-02-17	E02	E02W21	E02M05	Central	M	55	D (45-99)	Ua23	Ca3	Yes	No
S00991	2003-02-17	E02	E02W21	E02M05	Central	F	SD	SD	Ua17	Ca3	Yes	No
S00992	2003-02-17	E02	E02W21	E02M05	Central	F	SD	SD	Ua04	Ca2	Yes	Yes
S00993	2003-02-18	E02	E02W21	E02M05	Central	M	3	A (00-14)	Ua16	Ca3	Yes	No
S00994	2003-02-18	E02	E02W21	E02M05	Central	M	4	A (00-14)	Ua18	Ca3	Yes	No
S00995	2003-02-18	E02	E02W21	E02M05	Central	M	12	A (00-14)	Ua09	Ca2	Yes	No
S00996	2003-02-18	E02	E02W21	E02M05	Central	F	13	A (00-14)	Ua25	Ca3	Yes	No
S00997	2003-02-18	E02	E02W21	E02M05	Central	M	13	A (00-14)	Ua28	Ca3	Yes	No
S00998	2003-02-18	E02	E02W21	E02M05	Central	M	13	A (00-14)	Ua09	Ca2	Yes	No
S00999	2003-02-18	E02	E02W21	E02M05	Central	M	14	A (00-14)	Ua09	Ca2	Yes	No
S01000	2003-02-18	E02	E02W21	E02M05	Central	M	15	B (15-29)	Ua35	Ca4	Yes	No
S01001	2003-02-18	E02	E02W21	E02M05	Central	M	15	B (15-29)	Ua03	Ca2	Yes	No
S01002	2003-02-18	E02	E02W21	E02M05	Central	F	15	B (15-29)	Ua04	Ca2	Yes	Yes
S01003	2003-02-18	E02	E02W21	E02M05	Central	F	15	B (15-29)	SD	SD	Yes	Yes
S01004	2003-02-18	E02	E02W21	E02M05	Central	M	16	B (15-29)	SD	SD	Yes	No
S01005	2003-02-18	E02	E02W21	E02M05	Central	M	17	B (15-29)	Ua07	Ca2	Yes	No
S01006	2003-02-18	E02	E02W21	E02M05	Central	F	17	B (15-29)	Ua04	Ca2	Yes	Yes
S01007	2003-02-18	E02	E02W21	E02M05	Central	F	18	B (15-29)	Ua01	Ca1	Yes	Yes
S01008	2003-02-18	E02	E02W21	E02M05	Central	F	23	B (15-29)	Ua09	Ca2	Yes	No
S01009	2003-02-18	E02	E02W21	E02M05	Central	F	24	B (15-29)	Ua07	Ca2	Yes	No
S01010	2003-02-18	E02	E02W21	E02M05	Central	M	24	B (15-29)	Ua04	Ca2	Yes	No
S01011	2003-02-18	E02	E02W21	E02M05	Central	F	24	B (15-29)	Ua23	Ca3	Yes	No
S01012	2003-02-18	E02	E02W21	E02M05	Central	M	30	C (30-44)	Ua01	Ca1	Yes	No
S01013	2003-02-18	E02	E02W21	E02M05	Central	F	30	C (30-44)	Ua09	Ca2	Yes	Yes
S01014	2003-02-18	E02	E02W21	E02M05	Central	M	32	C (30-44)	Ua07	Ca2	Yes	No
S01015	2003-02-18	E02	E02W21	E02M05	Central	F	32	C (30-44)	Ua03	Ca2	Yes	No
S01016	2003-02-18	E02	E02W21	E02M05	Central	F	34	C (30-44)	Ua33	Ca4	Yes	No
S01017	2003-02-18	E02	E02W21	E02M05	Central	F	34	C (30-44)	Ua09	Ca2	Yes	Yes
S01018	2003-02-18	E02	E02W21	E02M05	Central	M	34	C (30-44)	Ua25	Ca3	Yes	No
S01019	2003-02-18	E02	E02W21	E02M05	Central	F	37	C (30-44)	Ua35	Ca4	Yes	No
S01020	2003-02-18	E02	E02W21	E02M05	Central	M	37	C (30-44)	SD	SD	Yes	No
S01021	2003-02-18	E02	E02W21	E02M05	Central	M	39	C (30-44)	Ua06	Ca2	Yes	No
S01022	2003-02-18	E02	E02W21	E02M05	Central	M	39	C (30-44)	Ua04	Ca2	Yes	Yes
S01023	2003-02-18	E02	E02W21	E02M05	Central	M	45	D (45-99)	Ua07	Ca2	Yes	No
S01024	2003-02-18	E02	E02W21	E02M05	Central	F	56	D (45-99)	Ua07	Ca2	Yes	No
S01025	2003-02-18	E02	E02W21	E02M05	Central	M	59	D (45-99)	Ua04	Ca2	Yes	No
S01026	2003-02-18	E02	E02W21	E02M05	Central	F	72	D (45-99)	Ua15	Ca3	Yes	No
S01027	2003-02-18	E02	E02W21	E02M05	Central	F	SD	SD	Ua01	Ca1	Yes	No
S01028	2003-02-18	E02	E02W21	E02M05	Central	F	SD	SD	Ua23	Ca3	Yes	Yes
S01029	2003-02-19	E02	E02W21	E02M05	Central	M	6	A (00-14)	Ua21	Ca3	Yes	No
S01030	2003-02-19	E02	E02W21	E02M05	Central	M	9	A (00-14)	Ua07	Ca2	Yes	Yes
S01031	2003-02-19	E02	E02W21	E02M05	Central	M	12	A (00-14)	Ua07	Ca2	Yes	No
S01032	2003-02-19	E02	E02W21	E02M05	Central	M	12	A (00-14)	Ua09	Ca2	Yes	Yes
S01033	2003-02-19	E02	E02W21	E02M05	Central	F	13	A (00-14)	SD	SD	Yes	No
S01034	2003-02-19	E02	E02W21	E02M05	Central	F	13	A (00-14)	Ua06	Ca2	Yes	Yes
S01035	2003-02-19	E02	E02W21	E02M05	Central	M	18	B (15-29)	Ua06	Ca2	Yes	Yes
S01036	2003-02-19	E02	E02W21	E02M05	Central	M	23	B (15-29)	Ua07	Ca2	Yes	No
S01037	2003-02-19	E02	E02W21	E02M05	Central	M	23	B (15-29)	Ua19	Ca3	Yes	No
S01038	2003-02-19	E02	E02W21	E02M05	Central	F	23	B (15-29)	Ua04	Ca2	Yes	Yes
S01039	2003-02-19	E02	E02W21	E02M05	Central	F	23	B (15-29)	Ua19	Ca3	Yes	Yes
S01040	2003-02-19	E02	E02W21	E02M05	Central	M	32	C (30-44)	Ua07	Ca2	Yes	No
S01041	2003-02-19	E02	E02W21	E02M05	Central	F	34	C (30-44)	Ua27	Ca3	Yes	No
S01042	2003-02-19	E02	E02W21	E02M05	Central	F	35	C (30-44)	Ua04	Ca2	Yes	No
S01043	2003-02-19	E02	E02W21	E02M05	Central	M	36	C (30-44)	Ua01	Ca1	Yes	No
S01044	2003-02-19	E02	E02W21	E02M05	Central	F	40	C (30-44)	Ua08	Ca2	Yes	No
S01045	2003-02-19	E02	E02W21	E02M05	Central	M	41	C (30-44)	Ua11	Ca3	Yes	No
S01046	2003-02-19	E02	E02W21	E02M05	Central	F	41	C (30-44)	Ua04	Ca2	Yes	Yes
S01047	2003-02-19	E02	E02W21	E02M05	Central	M	42	C (30-44)	Ua06	Ca2	Yes	No
S01048	2003-02-19	E02	E02W21	E02M05	Central	M	42	C (30-44)	Ua04	Ca2	Yes	Yes
S01049	2003-02-19	E02	E02W21	E02M05	Central	M	42	C (30-44)	Ua04	Ca2	Yes	Yes
S01050	2003-02-19	E02	E02W21	E02M05	Central	F	43	C (30-44)	Ua02	Ca2	Yes	No
S01051	2003-02-19	E02	E02W21	E02M05	Central	F	46	D (45-99)	Ua06	Ca2	Yes	Yes
S01052	2003-02-19	E02	E02W21	E02M05	Central	F	50	D (45-99)	Ua04	Ca2	Yes	No
S01053	2003-02-19	E02	E02W21	E02M05	Central	M	60	D (45-99)	Ua19	Ca3	Yes	No
S01054	2003-02-19	E02	E02W21	E02M05	Central	M	60	D (45-99)	Ua04	Ca2	Yes	Yes
S01055	2003-02-19	E02	E02W21	E02M05	Central	M	74	D (45-99)	Ua15	Ca3	Yes	No
S01056	2003-02-19	E02	E02W21	E02M05	Central	M	SD	SD	Ua12	Ca3	Yes	No
S01057	2003-02-20	E02	E02W21	E02M05	Central	M	1	A (00-14)	Ua04	Ca2	Yes	No
S01058	2003-02-20	E02	E02W21	E02M05	Central	F	5	A (00-14)	Ua07	Ca2	Yes	No
S01059	2003-02-20	E02	E02W21	E02M05	Central	F	6	A (00-14)	Ua01	Ca1	Yes	No
S01060	2003-02-20	E02	E02W21	E02M05	Central	M	6	A (00-14)	Ua07	Ca2	Yes	No
S01061	2003-02-20	E02	E02W21	E02M05	Central	F	7	A (00-14)	Ua12	Ca3	Yes	No
S01062	2003-02-20	E02	E02W21	E02M05	Central	F	9	A (00-14)	Ua07	Ca2	Yes	No
S01063	2003-02-20	E02	E02W21	E02M05	Central	M	10	A (00-14)	SD	SD	Yes	No
S01064	2003-02-20	E02	E02W21	E02M05	Central	M	11	A (00-14)	SD	SD	Yes	No
S01065	2003-02-20	E02	E02W21	E02M05	Central	M	11	A (00-14)	Ua04	Ca2	Yes	Yes
S01066	2003-02-20	E02	E02W21	E02M05	Central	M	14	A (00-14)	Ua09	Ca2	Yes	No
S01067	2003-02-20	E02	E02W21	E02M05	Central	F	15	B (15-29)	Ua07	Ca2	Yes	No
S01068	2003-02-20	E02	E02W21	E02M05	Central	M	17	B (15-29)	SD	SD	Yes	No
S01069	2003-02-20	E02	E02W21	E02M05	Central	F	17	B (15-29)	Ua01	Ca1	Yes	No
S01070	2003-02-20	E02	E02W21	E02M05	Central	M	21	B (15-29)	Ua03	Ca2	Yes	Yes
S01071	2003-02-20	E02	E02W21	E02M05	Central	F	22	B (15-29)	Ua07	Ca2	Yes	No
S01072	2003-02-20	E02	E02W21	E02M05	Central	M	24	B (15-29)	SD	SD	Yes	No
S01073	2003-02-20	E02	E02W21	E02M05	Central	F	24	B (15-29)	Ua01	Ca1	Yes	Yes
S01074	2003-02-20	E02	E02W21	E02M05	Central	F	29	B (15-29)	Ua01	Ca1	Yes	Yes
S01075	2003-02-20	E02	E02W21	E02M05	Central	M	30	C (30-44)	Ua04	Ca2	Yes	Yes
S01076	2003-02-20	E02	E02W21	E02M05	Central	M	31	C (30-44)	Ua13	Ca3	Yes	No
S01077	2003-02-20	E02	E02W21	E02M05	Central	F	31	C (30-44)	Ua05	Ca2	Yes	No
S01078	2003-02-20	E02	E02W21	E02M05	Central	F	31	C (30-44)	Ua36	Ca4	Yes	No
S01079	2003-02-20	E02	E02W21	E02M05	Central	F	34	C (30-44)	Ua01	Ca1	Yes	No
S01080	2003-02-20	E02	E02W21	E02M05	Central	F	34	C (30-44)	Ua05	Ca2	Yes	No
S01081	2003-02-20	E02	E02W21	E02M05	Central	M	36	C (30-44)	Ua06	Ca2	Yes	No
S01082	2003-02-20	E02	E02W21	E02M05	Central	F	41	C (30-44)	Ua01	Ca1	Yes	No
S01083	2003-02-20	E02	E02W21	E02M05	Central	M	43	C (30-44)	Ua29	Ca3	Yes	No
S01084	2003-02-20	E02	E02W21	E02M05	Central	F	43	C (30-44)	Ua21	Ca3	Yes	No
S01085	2003-02-20	E02	E02W21	E02M05	Central	F	43	C (30-44)	Ua15	Ca3	Yes	No
S01086	2003-02-20	E02	E02W21	E02M05	Central	F	46	D (45-99)	Ua18	Ca3	Yes	No
S01087	2003-02-20	E02	E02W21	E02M05	Central	M	SD	SD	SD	SD	Yes	No
S01088	2003-02-20	E02	E02W21	E02M05	Central	M	SD	SD	Ua01	Ca1	Yes	Yes
S01089	2003-02-21	E02	E02W21	E02M05	Central	M	3	A (00-14)	Ua14	Ca3	Yes	Yes
S01090	2003-02-21	E02	E02W21	E02M05	Central	M	4	A (00-14)	Ua09	Ca2	Yes	No
S01091	2003-02-21	E02	E02W21	E02M05	Central	F	6	A (00-14)	Ua09	Ca2	Yes	Yes
S01092	2003-02-21	E02	E02W21	E02M05	Central	M	7	A (00-14)	Ua04	Ca2	Yes	No
S01093	2003-02-21	E02	E02W21	E02M05	Central	F	7	A (00-14)	Ua23	Ca3	Yes	Yes
S01094	2003-02-21	E02	E02W21	E02M05	Central	F	9	A (00-14)	Ua06	Ca2	Yes	No
S01095	2003-02-21	E02	E02W21	E02M05	Central	F	11	A (00-14)	Ua05	Ca2	Yes	No
S01096	2003-02-21	E02	E02W21	E02M05	Central	F	13	A (00-14)	Ua15	Ca3	Yes	No
S01097	2003-02-21	E02	E02W21	E02M05	Central	M	14	A (00-14)	SD	SD	Yes	No
S01098	2003-02-21	E02	E02W21	E02M05	Central	F	15	B (15-29)	Ua01	Ca1	Yes	No
S01099	2003-02-21	E02	E02W21	E02M05	Central	M	15	B (15-29)	Ua09	Ca2	Yes	Yes
S01100	2003-02-21	E02	E02W21	E02M05	Central	F	20	B (15-29)	SD	SD	Yes	No
S01101	2003-02-21	E02	E02W21	E02M05	Central	M	21	B (15-29)	Ua11	Ca3	Yes	Yes
S01102	2003-02-21	E02	E02W21	E02M05	Central	F	23	B (15-29)	Ua06	Ca2	Yes	No
S01103	2003-02-21	E02	E02W21	E02M05	Central	M	25	B (15-29)	Ua09	Ca2	Yes	No
S01104	2003-02-21	E02	E02W21	E02M05	Central	M	26	B (15-29)	Ua17	Ca3	Yes	No
S01105	2003-02-21	E02	E02W21	E02M05	Central	F	26	B (15-29)	Ua04	Ca2	Yes	No
S01106	2003-02-21	E02	E02W21	E02M05	Central	M	27	B (15-29)	Ua02	Ca2	Yes	Yes
S01107	2003-02-21	E02	E02W21	E02M05	Central	M	28	B (15-29)	Ua09	Ca2	Yes	Yes
S01108	2003-02-21	E02	E02W21	E02M05	Central	F	30	C (30-44)	Ua23	Ca3	Yes	No
S01109	2003-02-21	E02	E02W21	E02M05	Central	F	33	C (30-44)	Ua04	Ca2	Yes	No
S01110	2003-02-21	E02	E02W21	E02M05	Central	M	34	C (30-44)	Ua01	Ca1	Yes	No
S01111	2003-02-21	E02	E02W21	E02M05	Central	F	34	C (30-44)	Ua06	Ca2	Yes	No
S01112	2003-02-21	E02	E02W21	E02M05	Central	F	35	C (30-44)	Ua01	Ca1	Yes	No
S01113	2003-02-21	E02	E02W21	E02M05	Central	F	35	C (30-44)	Ua15	Ca3	Yes	No
S01114	2003-02-21	E02	E02W21	E02M05	Central	F	37	C (30-44)	Ua28	Ca3	Yes	No
S01115	2003-02-21	E02	E02W21	E02M05	Central	M	38	C (30-44)	Ua11	Ca3	Yes	No
S01116	2003-02-21	E02	E02W21	E02M05	Central	M	39	C (30-44)	Ua27	Ca3	Yes	No
S01117	2003-02-21	E02	E02W21	E02M05	Central	F	41	C (30-44)	Ua04	Ca2	Yes	No
S01118	2003-02-21	E02	E02W21	E02M05	Central	M	57	D (45-99)	Ua01	Ca1	Yes	No
S01119	2003-02-21	E02	E02W21	E02M05	Central	F	58	D (45-99)	Ua21	Ca3	Yes	No
S01120	2003-02-21	E02	E02W21	E02M05	Central	F	61	D (45-99)	Ua02	Ca2	Yes	Yes
S01121	2003-02-21	E02	E02W21	E02M05	Central	F	74	D (45-99)	Ua06	Ca2	Yes	No
S01122	2003-02-21	E02	E02W21	E02M05	Central	M	SD	SD	Ua07	Ca2	Yes	No
S01123	2003-02-21	E02	E02W21	E02M05	Central	M	SD	SD	Ua14	Ca3	Yes	No
S01124	2003-02-22	E02	E02W21	E02M05	Central	F	2	A (00-14)	Ua19	Ca3	Yes	No
S01125	2003-02-22	E02	E02W21	E02M05	Central	M	3	A (00-14)	Ua07	Ca2	Yes	No
S01126	2003-02-22	E02	E02W21	E02M05	Central	F	4	A (00-14)	Ua21	Ca3	Yes	No
S01127	2003-02-22	E02	E02W21	E02M05	Central	F	4	A (00-14)	Ua09	Ca2	Yes	No
S01128	2003-02-22	E02	E02W21	E02M05	Central	F	6	A (00-14)	Ua23	Ca3	Yes	No
S01129	2003-02-22	E02	E02W21	E02M05	Central	F	8	A (00-14)	Ua26	Ca3	Yes	No
S01130	2003-02-22	E02	E02W21	E02M05	Central	M	9	A (00-14)	Ua15	Ca3	Yes	No
S01131	2003-02-22	E02	E02W21	E02M05	Central	M	9	A (00-14)	SD	SD	Yes	No
S01132	2003-02-22	E02	E02W21	E02M05	Central	M	14	A (00-14)	Ua04	Ca2	Yes	No
S01133	2003-02-22	E02	E02W21	E02M05	Central	M	16	B (15-29)	Ua04	Ca2	Yes	No
S01134	2003-02-22	E02	E02W21	E02M05	Central	M	23	B (15-29)	Ua01	Ca1	Yes	No
S01135	2003-02-22	E02	E02W21	E02M05	Central	M	25	B (15-29)	Ua09	Ca2	Yes	No
S01136	2003-02-22	E02	E02W21	E02M05	Central	F	27	B (15-29)	Ua08	Ca2	Yes	No
S01137	2003-02-22	E02	E02W21	E02M05	Central	M	29	B (15-29)	Ua13	Ca3	Yes	No
S01138	2003-02-22	E02	E02W21	E02M05	Central	F	30	C (30-44)	Ua01	Ca1	Yes	No
S01139	2003-02-22	E02	E02W21	E02M05	Central	F	30	C (30-44)	Ua14	Ca3	Yes	Yes
S01140	2003-02-22	E02	E02W21	E02M05	Central	M	34	C (30-44)	Ua04	Ca2	Yes	No
S01141	2003-02-22	E02	E02W21	E02M05	Central	F	34	C (30-44)	Ua21	Ca3	Yes	No
S01142	2003-02-22	E02	E02W21	E02M05	Central	F	34	C (30-44)	Ua17	Ca3	Yes	No
S01143	2003-02-22	E02	E02W21	E02M05	Central	M	34	C (30-44)	Ua19	Ca3	Yes	Yes
S01144	2003-02-22	E02	E02W21	E02M05	Central	F	35	C (30-44)	Ua07	Ca2	Yes	No
S01145	2003-02-22	E02	E02W21	E02M05	Central	F	36	C (30-44)	Ua01	Ca1	Yes	No
S01146	2003-02-22	E02	E02W21	E02M05	Central	F	36	C (30-44)	Ua04	Ca2	Yes	No
S01147	2003-02-22	E02	E02W21	E02M05	Central	M	45	D (45-99)	Ua09	Ca2	Yes	No
S01148	2003-02-22	E02	E02W21	E02M05	Central	F	45	D (45-99)	Ua04	Ca2	Yes	No
S01149	2003-02-22	E02	E02W21	E02M05	Central	M	51	D (45-99)	Ua09	Ca2	Yes	No
S01150	2003-02-22	E02	E02W21	E02M05	Central	M	51	D (45-99)	Ua19	Ca3	Yes	Yes
S01151	2003-02-22	E02	E02W21	E02M05	Central	M	53	D (45-99)	Ua09	Ca2	Yes	No
S01152	2003-02-22	E02	E02W21	E02M05	Central	M	53	D (45-99)	Ua09	Ca2	Yes	Yes
S01153	2003-02-22	E02	E02W21	E02M05	Central	F	59	D (45-99)	Ua01	Ca1	Yes	No
S01154	2003-02-22	E02	E02W21	E02M05	Central	F	66	D (45-99)	Ua19	Ca3	Yes	No
S01155	2003-02-22	E02	E02W21	E02M05	Central	M	67	D (45-99)	Ua07	Ca2	Yes	No
S01156	2003-02-22	E02	E02W21	E02M05	Central	F	75	D (45-99)	Ua30	Ca3	Yes	No
S01157	2003-02-22	E02	E02W21	E02M05	Central	M	SD	SD	SD	SD	Yes	No
S01158	2003-02-22	E02	E02W21	E02M05	Central	F	SD	SD	Ua29	Ca3	Yes	No
S01159	2003-02-22	E02	E02W21	E02M05	Central	M	SD	SD	Ua29	Ca3	Yes	Yes
S01160	2003-02-22	E02	E02W21	E02M05	Central	F	7	A (00-14)	Ua14	Ca3	Yes	No
S01161	2003-02-22	E02	E02W21	E02M05	Central	F	11	A (00-14)	Ua09	Ca2	Yes	Yes
S01162	2003-02-22	E02	E02W21	E02M05	Central	M	18	B (15-29)	Ua06	Ca2	Yes	No
S01163	2003-02-22	E02	E02W21	E02M05	Central	F	18	B (15-29)	Ua07	Ca2	Yes	No
S01164	2003-02-22	E02	E02W21	E02M05	Central	M	22	B (15-29)	Ua07	Ca2	Yes	No
S01165	2003-02-22	E02	E02W21	E02M05	Central	F	36	C (30-44)	Ua04	Ca2	Yes	No
S01166	2003-02-22	E02	E02W21	E02M05	Central	M	44	C (30-44)	Ua33	Ca4	Yes	No
S01167	2003-02-22	E02	E02W21	E02M05	Central	M	46	D (45-99)	Ua10	Ca3	Yes	No
S01168	2003-02-22	E02	E02W21	E02M05	Central	F	54	D (45-99)	Ua04	Ca2	Yes	No
S01169	2003-02-22	E02	E02W21	E02M05	Central	F	56	D (45-99)	Ua23	Ca3	Yes	No
S01170	2003-02-22	E02	E02W21	E02M05	Central	F	57	D (45-99)	Ua06	Ca2	Yes	No
S01171	2003-02-23	E02	E02W22	E02M05	Central	F	4	A (00-14)	Ua10	Ca3	Yes	No
S01172	2003-02-23	E02	E02W22	E02M05	Central	F	8	A (00-14)	Ua30	Ca3	Yes	No
S01173	2003-02-23	E02	E02W22	E02M05	Central	F	11	A (00-14)	Ua01	Ca1	Yes	No
S01174	2003-02-23	E02	E02W22	E02M05	Central	F	17	B (15-29)	Ua05	Ca2	Yes	No
S01175	2003-02-23	E02	E02W22	E02M05	Central	M	20	B (15-29)	Ua21	Ca3	Yes	Yes
S01176	2003-02-23	E02	E02W22	E02M05	Central	F	21	B (15-29)	SD	SD	Yes	No
S01177	2003-02-23	E02	E02W22	E02M05	Central	F	21	B (15-29)	Ua23	Ca3	Yes	No
S01178	2003-02-23	E02	E02W22	E02M05	Central	F	22	B (15-29)	Ua07	Ca2	Yes	No
S01179	2003-02-23	E02	E02W22	E02M05	Central	F	23	B (15-29)	Ua07	Ca2	Yes	No
S01180	2003-02-23	E02	E02W22	E02M05	Central	M	24	B (15-29)	SD	SD	Yes	No
S01181	2003-02-23	E02	E02W22	E02M05	Central	M	27	B (15-29)	Ua09	Ca2	Yes	No
S01182	2003-02-23	E02	E02W22	E02M05	Central	M	28	B (15-29)	SD	SD	Yes	No
S01183	2003-02-23	E02	E02W22	E02M05	Central	M	29	B (15-29)	Ua14	Ca3	Yes	No
S01184	2003-02-23	E02	E02W22	E02M05	Central	F	32	C (30-44)	Ua11	Ca3	Yes	No
S01185	2003-02-23	E02	E02W22	E02M05	Central	F	43	C (30-44)	Ua07	Ca2	Yes	Yes
S01186	2003-02-23	E02	E02W22	E02M05	Central	F	49	D (45-99)	Ua01	Ca1	Yes	No
S01187	2003-02-23	E02	E02W22	E02M05	Central	F	50	D (45-99)	Ua06	Ca2	Yes	No
S01188	2003-02-23	E02	E02W22	E02M05	Central	F	52	D (45-99)	Ua04	Ca2	Yes	Yes
S01189	2003-02-23	E02	E02W22	E02M05	Central	M	59	D (45-99)	Ua05	Ca2	Yes	No
S01190	2003-02-23	E02	E02W22	E02M05	Central	M	60	D (45-99)	Ua36	Ca4	Yes	No
S01191	2003-02-23	E02	E02W22	E02M05	Central	F	65	D (45-99)	Ua08	Ca2	Yes	Yes
S01192	2003-02-23	E02	E02W22	E02M05	Central	M	78	D (45-99)	SD	SD	Yes	No
S01193	2003-02-23	E02	E02W22	E02M05	Central	M	SD	SD	Ua16	Ca3	Yes	No
S01194	2003-02-23	E02	E02W22	E02M05	Central	F	SD	SD	Ua09	Ca2	Yes	No
S01195	2003-02-24	E02	E02W22	E02M05	Central	F	4	A (00-14)	Ua05	Ca2	Yes	No
S01196	2003-02-24	E02	E02W22	E02M05	Central	F	4	A (00-14)	Ua28	Ca3	Yes	No
S01197	2003-02-24	E02	E02W22	E02M05	Central	M	5	A (00-14)	Ua03	Ca2	Yes	No
S01198	2003-02-24	E02	E02W22	E02M05	Central	F	6	A (00-14)	Ua06	Ca2	Yes	No
S01199	2003-02-24	E02	E02W22	E02M05	Central	F	10	A (00-14)	Ua34	Ca4	Yes	No
S01200	2003-02-24	E02	E02W22	E02M05	Central	M	13	A (00-14)	Ua19	Ca3	Yes	No
S01201	2003-02-24	E02	E02W22	E02M05	Central	F	16	B (15-29)	SD	SD	Yes	No
S01202	2003-02-24	E02	E02W22	E02M05	Central	F	21	B (15-29)	Ua11	Ca3	Yes	No
S01203	2003-02-24	E02	E02W22	E02M05	Central	F	22	B (15-29)	SD	SD	Yes	No
S01204	2003-02-24	E02	E02W22	E02M05	Central	F	23	B (15-29)	Ua17	Ca3	Yes	No
S01205	2003-02-24	E02	E02W22	E02M05	Central	F	29	B (15-29)	Ua09	Ca2	Yes	No
S01206	2003-02-24	E02	E02W22	E02M05	Central	M	31	C (30-44)	Ua04	Ca2	Yes	No
S01207	2003-02-24	E02	E02W22	E02M05	Central	M	39	C (30-44)	Ua01	Ca1	Yes	No
S01208	2003-02-24	E02	E02W22	E02M05	Central	M	41	C (30-44)	Ua06	Ca2	Yes	No
S01209	2003-02-24	E02	E02W22	E02M05	Central	M	48	D (45-99)	Ua02	Ca2	Yes	No
S01210	2003-02-24	E02	E02W22	E02M05	Central	M	50	D (45-99)	Ua08	Ca2	Yes	No
S01211	2003-02-24	E02	E02W22	E02M05	Central	F	53	D (45-99)	Ua04	Ca2	Yes	No
S01212	2003-02-24	E02	E02W22	E02M05	Central	M	59	D (45-99)	Ua29	Ca3	Yes	Yes
S01213	2003-02-24	E02	E02W22	E02M05	Central	M	60	D (45-99)	Ua06	Ca2	Yes	No
S01214	2003-02-24	E02	E02W22	E02M05	Central	F	SD	SD	Ua04	Ca2	Yes	No
S01215	2003-02-24	E02	E02W22	E02M05	Central	F	SD	SD	Ua04	Ca2	Yes	No
S01216	2003-02-25	E02	E02W22	E02M05	Central	M	7	A (00-14)	Ua04	Ca2	Yes	No
S01217	2003-02-25	E02	E02W22	E02M05	Central	F	8	A (00-14)	Ua04	Ca2	Yes	No
S01218	2003-02-25	E02	E02W22	E02M05	Central	F	10	A (00-14)	Ua04	Ca2	Yes	No
S01219	2003-02-25	E02	E02W22	E02M05	Central	F	10	A (00-14)	Ua04	Ca2	Yes	No
S01220	2003-02-25	E02	E02W22	E02M05	Central	M	11	A (00-14)	Ua08	Ca2	Yes	No
S01221	2003-02-25	E02	E02W22	E02M05	Central	F	16	B (15-29)	Ua07	Ca2	Yes	Yes
S01222	2003-02-25	E02	E02W22	E02M05	Central	F	20	B (15-29)	Ua11	Ca3	Yes	No
S01223	2003-02-25	E02	E02W22	E02M05	Central	F	24	B (15-29)	Ua01	Ca1	Yes	No
S01224	2003-02-25	E02	E02W22	E02M05	Central	F	25	B (15-29)	Ua01	Ca1	Yes	Yes
S01225	2003-02-25	E02	E02W22	E02M05	Central	M	29	B (15-29)	Ua14	Ca3	Yes	No
S01226	2003-02-25	E02	E02W22	E02M05	Central	M	35	C (30-44)	Ua26	Ca3	Yes	No
S01227	2003-02-25	E02	E02W22	E02M05	Central	F	37	C (30-44)	Ua09	Ca2	Yes	Yes
S01228	2003-02-25	E02	E02W22	E02M05	Central	M	41	C (30-44)	Ua09	Ca2	Yes	No
S01229	2003-02-25	E02	E02W22	E02M05	Central	F	59	D (45-99)	Ua06	Ca2	Yes	No
S01230	2003-02-25	E02	E02W22	E02M05	Central	M	60	D (45-99)	Ua09	Ca2	Yes	No
S01231	2003-02-25	E02	E02W22	E02M05	Central	F	61	D (45-99)	Ua29	Ca3	Yes	No
S01232	2003-02-25	E02	E02W22	E02M05	Central	M	67	D (45-99)	Ua02	Ca2	Yes	No
S01233	2003-02-25	E02	E02W22	E02M05	Central	F	SD	SD	Ua06	Ca2	Yes	No
S01234	2003-02-25	E02	E02W22	E02M05	Central	X	SD	SD	SD	SD	Yes	No
S01235	2003-02-26	E02	E02W22	E02M05	Central	F	4	A (00-14)	Ua07	Ca2	Yes	No
S01236	2003-02-26	E02	E02W22	E02M05	Central	M	6	A (00-14)	Ua02	Ca2	Yes	No
S01237	2003-02-26	E02	E02W22	E02M05	Central	F	12	A (00-14)	Ua01	Ca1	Yes	No
S01238	2003-02-26	E02	E02W22	E02M05	Central	F	15	B (15-29)	Ua05	Ca2	Yes	No
S01239	2003-02-26	E02	E02W22	E02M05	Central	F	17	B (15-29)	Ua04	Ca2	Yes	No
S01240	2003-02-26	E02	E02W22	E02M05	Central	M	18	B (15-29)	Ua19	Ca3	Yes	No
S01241	2003-02-26	E02	E02W22	E02M05	Central	F	22	B (15-29)	Ua11	Ca3	Yes	Yes
S01242	2003-02-26	E02	E02W22	E02M05	Central	F	22	B (15-29)	Ua23	Ca3	Yes	No
S01243	2003-02-26	E02	E02W22	E02M05	Central	M	31	C (30-44)	Ua01	Ca1	Yes	No
S01244	2003-02-26	E02	E02W22	E02M05	Central	F	41	C (30-44)	Ua09	Ca2	Yes	Yes
S01245	2003-02-26	E02	E02W22	E02M05	Central	F	46	D (45-99)	Ua07	Ca2	Yes	Yes
S01246	2003-02-26	E02	E02W22	E02M05	Central	M	47	D (45-99)	Ua19	Ca3	Yes	Yes
S01247	2003-02-26	E02	E02W22	E02M05	Central	F	52	D (45-99)	Ua15	Ca3	Yes	No
S01248	2003-02-26	E02	E02W22	E02M05	Central	M	61	D (45-99)	Ua01	Ca1	Yes	No
S01249	2003-02-26	E02	E02W22	E02M05	Central	F	61	D (45-99)	Ua04	Ca2	Yes	No
S01250	2003-02-26	E02	E02W22	E02M05	Central	F	62	D (45-99)	Ua03	Ca2	Yes	No
S01251	2003-02-26	E02	E02W22	E02M05	Central	F	70	D (45-99)	Ua07	Ca2	Yes	No
S01252	2003-02-26	E02	E02W22	E02M05	Central	M	SD	SD	Ua28	Ca3	Yes	No
S01253	2003-02-27	E02	E02W22	E02M05	Central	M	2	A (00-14)	Ua09	Ca2	Yes	No
S01254	2003-02-27	E02	E02W22	E02M05	Central	M	8	A (00-14)	Ua07	Ca2	Yes	No
S01255	2003-02-27	E02	E02W22	E02M05	Central	M	9	A (00-14)	Ua19	Ca3	Yes	No
S01256	2003-02-27	E02	E02W22	E02M05	Central	F	10	A (00-14)	Ua07	Ca2	Yes	No
S01257	2003-02-27	E02	E02W22	E02M05	Central	M	18	B (15-29)	Ua04	Ca2	Yes	Yes
S01258	2003-02-27	E02	E02W22	E02M05	Central	F	27	B (15-29)	Ua04	Ca2	Yes	No
S01259	2003-02-27	E02	E02W22	E02M05	Central	M	30	C (30-44)	Ua03	Ca2	Yes	No
S01260	2003-02-27	E02	E02W22	E02M05	Central	M	34	C (30-44)	Ua18	Ca3	Yes	Yes
S01261	2003-02-27	E02	E02W22	E02M05	Central	F	42	C (30-44)	Ua06	Ca2	Yes	No
S01262	2003-02-27	E02	E02W22	E02M05	Central	M	67	D (45-99)	Ua05	Ca2	Yes	Yes
S01263	2003-02-27	E02	E02W22	E02M05	Central	F	SD	SD	Ua11	Ca3	Yes	No
S01264	2003-02-27	E02	E02W22	E02M05	Central	M	SD	SD	Ua02	Ca2	Yes	No
S01265	2003-02-28	E02	E02W22	E02M05	Central	M	4	A (00-14)	Ua01	Ca1	Yes	No
S01266	2003-02-28	E02	E02W22	E02M05	Central	F	7	A (00-14)	Ua06	Ca2	Yes	No
S01267	2003-02-28	E02	E02W22	E02M05	Central	F	7	A (00-14)	Ua21	Ca3	Yes	No
S01268	2003-02-28	E02	E02W22	E02M05	Central	F	16	B (15-29)	Ua31	Ca4	Yes	No
S01269	2003-02-28	E02	E02W22	E02M05	Central	M	18	B (15-29)	Ua12	Ca3	Yes	No
S01270	2003-02-28	E02	E02W22	E02M05	Central	F	18	B (15-29)	SD	SD	Yes	No
S01271	2003-02-28	E02	E02W22	E02M05	Central	F	19	B (15-29)	Ua01	Ca1	Yes	No
S01272	2003-02-28	E02	E02W22	E02M05	Central	M	19	B (15-29)	Ua16	Ca3	Yes	No
S01273	2003-02-28	E02	E02W22	E02M05	Central	M	23	B (15-29)	Ua01	Ca1	Yes	No
S01274	2003-02-28	E02	E02W22	E02M05	Central	F	30	C (30-44)	Ua23	Ca3	Yes	Yes
S01275	2003-02-28	E02	E02W22	E02M05	Central	M	43	C (30-44)	Ua02	Ca2	Yes	No
S01276	2003-02-28	E02	E02W22	E02M05	Central	F	44	C (30-44)	Ua10	Ca3	Yes	No
S01277	2003-02-28	E02	E02W22	E02M05	Central	F	73	D (45-99)	Ua34	Ca4	Yes	No
S01278	2003-02-28	E02	E02W22	E02M05	Central	M	SD	SD	Ua04	Ca2	Yes	No
S01279	2003-02-28	E02	E02W22	E02M05	Central	F	SD	SD	SD	SD	Yes	No
S01280	2003-03-01	E02	E02W22	E02M06	Central	M	2	A (00-14)	Ua27	Ca3	Yes	No
S01281	2003-03-01	E02	E02W22	E02M06	Central	F	3	A (00-14)	Ua23	Ca3	Yes	No
S01282	2003-03-01	E02	E02W22	E02M06	Central	F	7	A (00-14)	Ua01	Ca1	Yes	No
S01283	2003-03-01	E02	E02W22	E02M06	Central	M	8	A (00-14)	Ua15	Ca3	Yes	Yes
S01284	2003-03-01	E02	E02W22	E02M06	Central	M	9	A (00-14)	Ua19	Ca3	Yes	No
S01285	2003-03-01	E02	E02W22	E02M06	Central	M	12	A (00-14)	Ua09	Ca2	Yes	No
S01286	2003-03-01	E02	E02W22	E02M06	Central	F	13	A (00-14)	Ua07	Ca2	Yes	Yes
S01287	2003-03-01	E02	E02W22	E02M06	Central	F	15	B (15-29)	Ua09	Ca2	Yes	No
S01288	2003-03-01	E02	E02W22	E02M06	Central	M	15	B (15-29)	Ua25	Ca3	Yes	No
S01289	2003-03-01	E02	E02W22	E02M06	Central	F	15	B (15-29)	Ua02	Ca2	Yes	No
S01290	2003-03-01	E02	E02W22	E02M06	Central	F	18	B (15-29)	Ua04	Ca2	Yes	No
S01291	2003-03-01	E02	E02W22	E02M06	Central	F	20	B (15-29)	Ua01	Ca1	Yes	Yes
S01292	2003-03-01	E02	E02W22	E02M06	Central	M	23	B (15-29)	Ua26	Ca3	Yes	No
S01293	2003-03-01	E02	E02W22	E02M06	Central	M	23	B (15-29)	Ua15	Ca3	Yes	No
S01294	2003-03-01	E02	E02W22	E02M06	Central	M	27	B (15-29)	Ua21	Ca3	Yes	No
S01295	2003-03-01	E02	E02W22	E02M06	Central	F	27	B (15-29)	Ua04	Ca2	Yes	No
S01296	2003-03-01	E02	E02W22	E02M06	Central	F	27	B (15-29)	Ua09	Ca2	Yes	No
S01297	2003-03-01	E02	E02W22	E02M06	Central	F	29	B (15-29)	Ua03	Ca2	Yes	No
S01298	2003-03-01	E02	E02W22	E02M06	Central	M	30	C (30-44)	Ua30	Ca3	Yes	No
S01299	2003-03-01	E02	E02W22	E02M06	Central	M	31	C (30-44)	Ua14	Ca3	Yes	No
S01300	2003-03-01	E02	E02W22	E02M06	Central	M	31	C (30-44)	Ua03	Ca2	Yes	No
S01301	2003-03-01	E02	E02W22	E02M06	Central	F	34	C (30-44)	Ua23	Ca3	Yes	No
S01302	2003-03-01	E02	E02W22	E02M06	Central	F	36	C (30-44)	Ua04	Ca2	Yes	Yes
S01303	2003-03-01	E02	E02W22	E02M06	Central	M	42	C (30-44)	Ua30	Ca3	Yes	No
S01304	2003-03-01	E02	E02W22	E02M06	Central	F	44	C (30-44)	Ua06	Ca2	Yes	No
S01305	2003-03-01	E02	E02W22	E02M06	Central	F	44	C (30-44)	Ua07	Ca2	Yes	No
S01306	2003-03-01	E02	E02W22	E02M06	Central	F	61	D (45-99)	SD	SD	Yes	Yes
S01307	2003-03-01	E02	E02W22	E02M06	Central	F	64	D (45-99)	Ua07	Ca2	Yes	Yes
S01308	2003-03-01	E02	E02W22	E02M06	Central	M	64	D (45-99)	Ua05	Ca2	Yes	No
S01309	2003-03-01	E02	E02W22	E02M06	Central	M	71	D (45-99)	Ua15	Ca3	Yes	No
S01310	2003-03-01	E02	E02W22	E02M06	Central	F	78	D (45-99)	Ua01	Ca1	Yes	No
S01311	2003-03-02	E02	E02W23	E02M06	Central	F	5	A (00-14)	Ua36	Ca4	Yes	No
S01312	2003-03-02	E02	E02W23	E02M06	Central	F	8	A (00-14)	Ua12	Ca3	Yes	No
S01313	2003-03-02	E02	E02W23	E02M06	Central	F	13	A (00-14)	Ua29	Ca3	Yes	No
S01314	2003-03-02	E02	E02W23	E02M06	Central	M	15	B (15-29)	Ua07	Ca2	Yes	No
S01315	2003-03-02	E02	E02W23	E02M06	Central	M	15	B (15-29)	Ua09	Ca2	Yes	No
S01316	2003-03-02	E02	E02W23	E02M06	Central	F	16	B (15-29)	Ua01	Ca1	Yes	Yes
S01317	2003-03-02	E02	E02W23	E02M06	Central	M	23	B (15-29)	Ua03	Ca2	Yes	No
S01318	2003-03-02	E02	E02W23	E02M06	Central	M	26	B (15-29)	Ua01	Ca1	Yes	Yes
S01319	2003-03-02	E02	E02W23	E02M06	Central	F	26	B (15-29)	SD	SD	Yes	Yes
S01320	2003-03-02	E02	E02W23	E02M06	Central	M	30	C (30-44)	Ua07	Ca2	Yes	No
S01321	2003-03-02	E02	E02W23	E02M06	Central	F	36	C (30-44)	Ua04	Ca2	Yes	No
S01322	2003-03-02	E02	E02W23	E02M06	Central	F	50	D (45-99)	Ua13	Ca3	Yes	No
S01323	2003-03-02	E02	E02W23	E02M06	Central	F	51	D (45-99)	SD	SD	Yes	Yes
S01324	2003-03-02	E02	E02W23	E02M06	Central	F	54	D (45-99)	Ua20	Ca3	Yes	No
S01325	2003-03-02	E02	E02W23	E02M06	Central	F	59	D (45-99)	Ua02	Ca2	Yes	No
S01326	2003-03-02	E02	E02W23	E02M06	Central	M	61	D (45-99)	Ua04	Ca2	Yes	Yes
S01327	2003-03-02	E02	E02W23	E02M06	Central	M	63	D (45-99)	Ua02	Ca2	Yes	Yes
S01328	2003-03-02	E02	E02W23	E02M06	Central	M	82	D (45-99)	Ua28	Ca3	Yes	Yes
S01329	2003-03-03	E02	E02W23	E02M06	Central	M	1	A (00-14)	Ua01	Ca1	Yes	No
S01330	2003-03-03	E02	E02W23	E02M06	Central	M	2	A (00-14)	Ua04	Ca2	Yes	No
S01331	2003-03-03	E02	E02W23	E02M06	Central	M	3	A (00-14)	Ua19	Ca3	Yes	No
S01332	2003-03-03	E02	E02W23	E02M06	Central	F	3	A (00-14)	Ua09	Ca2	Yes	No
S01333	2003-03-03	E02	E02W23	E02M06	Central	F	7	A (00-14)	Ua14	Ca3	Yes	Yes
S01334	2003-03-03	E02	E02W23	E02M06	Central	F	11	A (00-14)	Ua04	Ca2	Yes	No
S01335	2003-03-03	E02	E02W23	E02M06	Central	F	12	A (00-14)	Ua04	Ca2	Yes	Yes
S01336	2003-03-03	E02	E02W23	E02M06	Central	M	13	A (00-14)	Ua04	Ca2	Yes	No
S01337	2003-03-03	E02	E02W23	E02M06	Central	M	13	A (00-14)	Ua12	Ca3	Yes	No
S01338	2003-03-03	E02	E02W23	E02M06	Central	M	20	B (15-29)	Ua08	Ca2	Yes	No
S01339	2003-03-03	E02	E02W23	E02M06	Central	F	21	B (15-29)	Ua04	Ca2	Yes	No
S01340	2003-03-03	E02	E02W23	E02M06	Central	M	22	B (15-29)	Ua02	Ca2	Yes	No
S01341	2003-03-03	E02	E02W23	E02M06	Central	M	22	B (15-29)	SD	SD	Yes	Yes
S01342	2003-03-03	E02	E02W23	E02M06	Central	F	24	B (15-29)	Ua14	Ca3	Yes	No
S01343	2003-03-03	E02	E02W23	E02M06	Central	M	27	B (15-29)	Ua01	Ca1	Yes	No
S01344	2003-03-03	E02	E02W23	E02M06	Central	M	27	B (15-29)	Ua24	Ca3	Yes	No
S01345	2003-03-03	E02	E02W23	E02M06	Central	M	28	B (15-29)	Ua04	Ca2	Yes	No
S01346	2003-03-03	E02	E02W23	E02M06	Central	F	29	B (15-29)	Ua19	Ca3	Yes	No
S01347	2003-03-03	E02	E02W23	E02M06	Central	M	29	B (15-29)	Ua27	Ca3	Yes	Yes
S01348	2003-03-03	E02	E02W23	E02M06	Central	M	30	C (30-44)	Ua21	Ca3	Yes	No
S01349	2003-03-03	E02	E02W23	E02M06	Central	F	40	C (30-44)	Ua19	Ca3	Yes	Yes
S01350	2003-03-03	E02	E02W23	E02M06	Central	F	43	C (30-44)	Ua09	Ca2	Yes	No
S01351	2003-03-03	E02	E02W23	E02M06	Central	F	67	D (45-99)	Ua01	Ca1	Yes	Yes
S01352	2003-03-03	E02	E02W23	E02M06	Central	M	SD	SD	Ua24	Ca3	Yes	Yes
S01353	2003-03-04	E02	E02W23	E02M06	Central	F	1	A (00-14)	Ua24	Ca3	Yes	No
S01354	2003-03-04	E02	E02W23	E02M06	Central	M	4	A (00-14)	Ua32	Ca4	Yes	No
S01355	2003-03-04	E02	E02W23	E02M06	Central	M	4	A (00-14)	SD	SD	Yes	Yes
S01356	2003-03-04	E02	E02W23	E02M06	Central	M	5	A (00-14)	Ua34	Ca4	Yes	No
S01357	2003-03-04	E02	E02W23	E02M06	Central	M	6	A (00-14)	Ua19	Ca3	Yes	Yes
S01358	2003-03-04	E02	E02W23	E02M06	Central	F	10	A (00-14)	SD	SD	Yes	No
S01359	2003-03-04	E02	E02W23	E02M06	Central	M	17	B (15-29)	Ua01	Ca1	Yes	No
S01360	2003-03-04	E02	E02W23	E02M06	Central	M	19	B (15-29)	Ua04	Ca2	Yes	No
S01361	2003-03-04	E02	E02W23	E02M06	Central	M	20	B (15-29)	Ua04	Ca2	Yes	Yes
S01362	2003-03-04	E02	E02W23	E02M06	Central	F	21	B (15-29)	Ua09	Ca2	Yes	No
S01363	2003-03-04	E02	E02W23	E02M06	Central	F	22	B (15-29)	Ua15	Ca3	Yes	No
S01364	2003-03-04	E02	E02W23	E02M06	Central	M	22	B (15-29)	Ua18	Ca3	Yes	No
S01365	2003-03-04	E02	E02W23	E02M06	Central	F	23	B (15-29)	Ua20	Ca3	Yes	No
S01366	2003-03-04	E02	E02W23	E02M06	Central	M	24	B (15-29)	Ua07	Ca2	Yes	No
S01367	2003-03-04	E02	E02W23	E02M06	Central	M	25	B (15-29)	Ua09	Ca2	Yes	No
S01368	2003-03-04	E02	E02W23	E02M06	Central	M	31	C (30-44)	Ua09	Ca2	Yes	No
S01369	2003-03-04	E02	E02W23	E02M06	Central	F	32	C (30-44)	Ua05	Ca2	Yes	Yes
S01370	2003-03-04	E02	E02W23	E02M06	Central	F	37	C (30-44)	SD	SD	Yes	Yes
S01371	2003-03-04	E02	E02W23	E02M06	Central	F	41	C (30-44)	Ua04	Ca2	Yes	Yes
S01372	2003-03-04	E02	E02W23	E02M06	Central	M	52	D (45-99)	Ua04	Ca2	Yes	Yes
S01373	2003-03-04	E02	E02W23	E02M06	Central	X	SD	SD	Ua02	Ca2	Yes	No
S01374	2003-03-05	E02	E02W23	E02M06	Central	F	2	A (00-14)	Ua20	Ca3	Yes	No
S01375	2003-03-05	E02	E02W23	E02M06	Central	F	2	A (00-14)	Ua09	Ca2	Yes	No
S01376	2003-03-05	E02	E02W23	E02M06	Central	F	3	A (00-14)	SD	SD	Yes	No
S01377	2003-03-05	E02	E02W23	E02M06	Central	F	3	A (00-14)	Ua03	Ca2	Yes	No
S01378	2003-03-05	E02	E02W23	E02M06	Central	F	7	A (00-14)	Ua09	Ca2	Yes	No
S01379	2003-03-05	E02	E02W23	E02M06	Central	M	12	A (00-14)	Ua04	Ca2	Yes	No
S01380	2003-03-05	E02	E02W23	E02M06	Central	M	15	B (15-29)	Ua11	Ca3	Yes	No
S01381	2003-03-05	E02	E02W23	E02M06	Central	F	16	B (15-29)	SD	SD	Yes	No
S01382	2003-03-05	E02	E02W23	E02M06	Central	M	16	B (15-29)	Ua17	Ca3	Yes	Yes
S01383	2003-03-05	E02	E02W23	E02M06	Central	M	18	B (15-29)	Ua01	Ca1	Yes	Yes
S01384	2003-03-05	E02	E02W23	E02M06	Central	M	18	B (15-29)	Ua04	Ca2	Yes	Yes
S01385	2003-03-05	E02	E02W23	E02M06	Central	M	20	B (15-29)	Ua14	Ca3	Yes	No
S01386	2003-03-05	E02	E02W23	E02M06	Central	F	21	B (15-29)	Ua04	Ca2	Yes	No
S01387	2003-03-05	E02	E02W23	E02M06	Central	M	22	B (15-29)	Ua11	Ca3	Yes	Yes
S01388	2003-03-05	E02	E02W23	E02M06	Central	F	23	B (15-29)	Ua01	Ca1	Yes	Yes
S01389	2003-03-05	E02	E02W23	E02M06	Central	M	25	B (15-29)	Ua07	Ca2	Yes	Yes
S01390	2003-03-05	E02	E02W23	E02M06	Central	M	26	B (15-29)	Ua03	Ca2	Yes	Yes
S01391	2003-03-05	E02	E02W23	E02M06	Central	F	26	B (15-29)	Ua01	Ca1	Yes	Yes
S01392	2003-03-05	E02	E02W23	E02M06	Central	F	26	B (15-29)	Ua17	Ca3	Yes	Yes
S01393	2003-03-05	E02	E02W23	E02M06	Central	M	27	B (15-29)	Ua09	Ca2	Yes	No
S01394	2003-03-05	E02	E02W23	E02M06	Central	M	28	B (15-29)	Ua04	Ca2	Yes	No
S01395	2003-03-05	E02	E02W23	E02M06	Central	F	28	B (15-29)	Ua21	Ca3	Yes	Yes
S01396	2003-03-05	E02	E02W23	E02M06	Central	F	29	B (15-29)	Ua01	Ca1	Yes	No
S01397	2003-03-05	E02	E02W23	E02M06	Central	M	31	C (30-44)	Ua01	Ca1	Yes	No
S01398	2003-03-05	E02	E02W23	E02M06	Central	F	31	C (30-44)	Ua07	Ca2	Yes	No
S01399	2003-03-05	E02	E02W23	E02M06	Central	F	32	C (30-44)	Ua19	Ca3	Yes	No
S01400	2003-03-05	E02	E02W23	E02M06	Central	M	34	C (30-44)	Ua01	Ca1	Yes	No
S01401	2003-03-05	E02	E02W23	E02M06	Central	F	34	C (30-44)	Ua10	Ca3	Yes	No
S01402	2003-03-05	E02	E02W23	E02M06	Central	F	35	C (30-44)	Ua27	Ca3	Yes	No
S01403	2003-03-05	E02	E02W23	E02M06	Central	F	35	C (30-44)	Ua09	Ca2	Yes	Yes
S01404	2003-03-05	E02	E02W23	E02M06	Central	F	36	C (30-44)	Ua03	Ca2	Yes	No
S01405	2003-03-05	E02	E02W23	E02M06	Central	M	36	C (30-44)	Ua27	Ca3	Yes	No
S01406	2003-03-05	E02	E02W23	E02M06	Central	M	37	C (30-44)	Ua34	Ca4	Yes	No
S01407	2003-03-05	E02	E02W23	E02M06	Central	F	41	C (30-44)	Ua10	Ca3	Yes	Yes
S01408	2003-03-05	E02	E02W23	E02M06	Central	F	42	C (30-44)	Ua07	Ca2	Yes	No
S01409	2003-03-05	E02	E02W23	E02M06	Central	M	47	D (45-99)	Ua19	Ca3	Yes	No
S01410	2003-03-05	E02	E02W23	E02M06	Central	F	SD	SD	SD	SD	Yes	No
S01411	2003-03-06	E02	E02W23	E02M06	Central	F	2	A (00-14)	Ua04	Ca2	Yes	No
S01412	2003-03-06	E02	E02W23	E02M06	Central	M	4	A (00-14)	Ua09	Ca2	Yes	No
S01413	2003-03-06	E02	E02W23	E02M06	Central	F	4	A (00-14)	Ua15	Ca3	Yes	No
S01414	2003-03-06	E02	E02W23	E02M06	Central	M	7	A (00-14)	Ua04	Ca2	Yes	No
S01415	2003-03-06	E02	E02W23	E02M06	Central	F	8	A (00-14)	Ua08	Ca2	Yes	No
S01416	2003-03-06	E02	E02W23	E02M06	Central	M	9	A (00-14)	Ua09	Ca2	Yes	Yes
S01417	2003-03-06	E02	E02W23	E02M06	Central	F	10	A (00-14)	Ua07	Ca2	Yes	Yes
S01418	2003-03-06	E02	E02W23	E02M06	Central	M	14	A (00-14)	SD	SD	Yes	No
S01419	2003-03-06	E02	E02W23	E02M06	Central	F	14	A (00-14)	Ua09	Ca2	Yes	No
S01420	2003-03-06	E02	E02W23	E02M06	Central	M	21	B (15-29)	Ua07	Ca2	Yes	Yes
S01421	2003-03-06	E02	E02W23	E02M06	Central	F	24	B (15-29)	Ua16	Ca3	Yes	Yes
S01422	2003-03-06	E02	E02W23	E02M06	Central	F	28	B (15-29)	Ua28	Ca3	Yes	No
S01423	2003-03-06	E02	E02W23	E02M06	Central	M	28	B (15-29)	Ua01	Ca1	Yes	Yes
S01424	2003-03-06	E02	E02W23	E02M06	Central	F	34	C (30-44)	Ua10	Ca3	Yes	Yes
S01425	2003-03-06	E02	E02W23	E02M06	Central	F	36	C (30-44)	Ua27	Ca3	Yes	No
S01426	2003-03-06	E02	E02W23	E02M06	Central	F	36	C (30-44)	Ua01	Ca1	Yes	Yes
S01427	2003-03-06	E02	E02W23	E02M06	Central	M	39	C (30-44)	Ua03	Ca2	Yes	No
S01428	2003-03-06	E02	E02W23	E02M06	Central	F	39	C (30-44)	Ua04	Ca2	Yes	No
S01429	2003-03-06	E02	E02W23	E02M06	Central	M	42	C (30-44)	Ua08	Ca2	Yes	Yes
S01430	2003-03-06	E02	E02W23	E02M06	Central	M	42	C (30-44)	Ua04	Ca2	Yes	Yes
S01431	2003-03-06	E02	E02W23	E02M06	Central	F	43	C (30-44)	Ua03	Ca2	Yes	Yes
S01432	2003-03-06	E02	E02W23	E02M06	Central	M	44	C (30-44)	SD	SD	Yes	No
S01433	2003-03-06	E02	E02W23	E02M06	Central	F	44	C (30-44)	Ua01	Ca1	Yes	No
S01434	2003-03-06	E02	E02W23	E02M06	Central	F	48	D (45-99)	Ua03	Ca2	Yes	Yes
S01435	2003-03-06	E02	E02W23	E02M06	Central	M	53	D (45-99)	Ua14	Ca3	Yes	No
S01436	2003-03-06	E02	E02W23	E02M06	Central	F	56	D (45-99)	Ua07	Ca2	Yes	No
S01437	2003-03-06	E02	E02W23	E02M06	Central	M	58	D (45-99)	Ua23	Ca3	Yes	No
S01438	2003-03-06	E02	E02W23	E02M06	Central	F	67	D (45-99)	Ua10	Ca3	Yes	No
S01439	2003-03-06	E02	E02W23	E02M06	Central	M	SD	SD	Ua27	Ca3	Yes	No
S01440	2003-03-06	E02	E02W23	E02M06	Central	F	SD	SD	Ua23	Ca3	Yes	No
S01441	2003-03-07	E02	E02W23	E02M06	Central	M	5	A (00-14)	Ua01	Ca1	Yes	Yes
S01442	2003-03-07	E02	E02W23	E02M06	Central	M	7	A (00-14)	Ua20	Ca3	Yes	No
S01443	2003-03-07	E02	E02W23	E02M06	Central	M	10	A (00-14)	Ua01	Ca1	Yes	No
S01444	2003-03-07	E02	E02W23	E02M06	Central	F	10	A (00-14)	Ua04	Ca2	Yes	No
S01445	2003-03-07	E02	E02W23	E02M06	Central	M	10	A (00-14)	Ua04	Ca2	Yes	Yes
S01446	2003-03-07	E02	E02W23	E02M06	Central	M	11	A (00-14)	Ua04	Ca2	Yes	Yes
S01447	2003-03-07	E02	E02W23	E02M06	Central	F	13	A (00-14)	Ua07	Ca2	Yes	No
S01448	2003-03-07	E02	E02W23	E02M06	Central	F	14	A (00-14)	Ua06	Ca2	Yes	No
S01449	2003-03-07	E02	E02W23	E02M06	Central	M	14	A (00-14)	Ua01	Ca1	Yes	No
S01450	2003-03-07	E02	E02W23	E02M06	Central	M	15	B (15-29)	Ua06	Ca2	Yes	No
S01451	2003-03-07	E02	E02W23	E02M06	Central	M	16	B (15-29)	Ua02	Ca2	Yes	No
S01452	2003-03-07	E02	E02W23	E02M06	Central	M	18	B (15-29)	Ua04	Ca2	Yes	No
S01453	2003-03-07	E02	E02W23	E02M06	Central	F	20	B (15-29)	Ua06	Ca2	Yes	No
S01454	2003-03-07	E02	E02W23	E02M06	Central	M	24	B (15-29)	Ua20	Ca3	Yes	Yes
S01455	2003-03-07	E02	E02W23	E02M06	Central	F	26	B (15-29)	Ua09	Ca2	Yes	Yes
S01456	2003-03-07	E02	E02W23	E02M06	Central	F	29	B (15-29)	SD	SD	Yes	No
S01457	2003-03-07	E02	E02W23	E02M06	Central	F	30	C (30-44)	Ua07	Ca2	Yes	Yes
S01458	2003-03-07	E02	E02W23	E02M06	Central	M	31	C (30-44)	Ua01	Ca1	Yes	No
S01459	2003-03-07	E02	E02W23	E02M06	Central	M	31	C (30-44)	Ua09	Ca2	Yes	Yes
S01460	2003-03-07	E02	E02W23	E02M06	Central	F	32	C (30-44)	Ua16	Ca3	Yes	Yes
S01461	2003-03-07	E02	E02W23	E02M06	Central	F	34	C (30-44)	Ua32	Ca4	Yes	Yes
S01462	2003-03-07	E02	E02W23	E02M06	Central	M	37	C (30-44)	Ua19	Ca3	Yes	No
S01463	2003-03-07	E02	E02W23	E02M06	Central	F	38	C (30-44)	Ua15	Ca3	Yes	No
S01464	2003-03-07	E02	E02W23	E02M06	Central	M	40	C (30-44)	Ua01	Ca1	Yes	Yes
S01465	2003-03-07	E02	E02W23	E02M06	Central	F	40	C (30-44)	Ua27	Ca3	Yes	Yes
S01466	2003-03-07	E02	E02W23	E02M06	Central	F	41	C (30-44)	SD	SD	Yes	No
S01467	2003-03-07	E02	E02W23	E02M06	Central	F	46	D (45-99)	Ua07	Ca2	Yes	No
S01468	2003-03-07	E02	E02W23	E02M06	Central	F	47	D (45-99)	Ua23	Ca3	Yes	No
S01469	2003-03-07	E02	E02W23	E02M06	Central	F	57	D (45-99)	Ua01	Ca1	Yes	Yes
S01470	2003-03-07	E02	E02W23	E02M06	Central	F	61	D (45-99)	Ua01	Ca1	Yes	No
S01471	2003-03-07	E02	E02W23	E02M06	Central	F	83	D (45-99)	Ua16	Ca3	Yes	No
S01472	2003-03-07	E02	E02W23	E02M06	Central	M	SD	SD	Ua14	Ca3	Yes	No
S01473	2003-03-07	E02	E02W23	E02M06	Central	M	SD	SD	Ua04	Ca2	Yes	No
S01474	2003-03-08	E02	E02W23	E02M06	Central	M	4	A (00-14)	Ua12	Ca3	Yes	No
S01475	2003-03-08	E02	E02W23	E02M06	Central	F	7	A (00-14)	Ua05	Ca2	Yes	No
S01476	2003-03-08	E02	E02W23	E02M06	Central	M	8	A (00-14)	Ua07	Ca2	Yes	No
S01477	2003-03-08	E02	E02W23	E02M06	Central	F	11	A (00-14)	Ua05	Ca2	Yes	No
S01478	2003-03-08	E02	E02W23	E02M06	Central	M	11	A (00-14)	Ua01	Ca1	Yes	No
S01479	2003-03-08	E02	E02W23	E02M06	Central	F	13	A (00-14)	Ua07	Ca2	Yes	Yes
S01480	2003-03-08	E02	E02W23	E02M06	Central	F	14	A (00-14)	Ua21	Ca3	Yes	No
S01481	2003-03-08	E02	E02W23	E02M06	Central	M	15	B (15-29)	Ua04	Ca2	Yes	No
S01482	2003-03-08	E02	E02W23	E02M06	Central	M	16	B (15-29)	Ua07	Ca2	Yes	No
S01483	2003-03-08	E02	E02W23	E02M06	Central	F	20	B (15-29)	Ua07	Ca2	Yes	Yes
S01484	2003-03-08	E02	E02W23	E02M06	Central	M	32	C (30-44)	Ua27	Ca3	Yes	No
S01485	2003-03-08	E02	E02W23	E02M06	Central	F	33	C (30-44)	Ua21	Ca3	Yes	No
S01486	2003-03-08	E02	E02W23	E02M06	Central	F	34	C (30-44)	Ua01	Ca1	Yes	Yes
S01487	2003-03-08	E02	E02W23	E02M06	Central	F	35	C (30-44)	Ua04	Ca2	Yes	No
S01488	2003-03-08	E02	E02W23	E02M06	Central	M	38	C (30-44)	Ua21	Ca3	Yes	No
S01489	2003-03-08	E02	E02W23	E02M06	Central	F	40	C (30-44)	Ua08	Ca2	Yes	No
S01490	2003-03-08	E02	E02W23	E02M06	Central	F	40	C (30-44)	Ua09	Ca2	Yes	No
S01491	2003-03-08	E02	E02W23	E02M06	Central	M	42	C (30-44)	Ua11	Ca3	Yes	No
S01492	2003-03-08	E02	E02W23	E02M06	Central	F	42	C (30-44)	Ua01	Ca1	Yes	No
S01493	2003-03-08	E02	E02W23	E02M06	Central	M	42	C (30-44)	Ua12	Ca3	Yes	No
S01494	2003-03-08	E02	E02W23	E02M06	Central	M	42	C (30-44)	Ua04	Ca2	Yes	Yes
S01495	2003-03-08	E02	E02W23	E02M06	Central	M	45	D (45-99)	Ua27	Ca3	Yes	Yes
S01496	2003-03-08	E02	E02W23	E02M06	Central	F	54	D (45-99)	Ua01	Ca1	Yes	No
S01497	2003-03-08	E02	E02W23	E02M06	Central	F	56	D (45-99)	Ua09	Ca2	Yes	Yes
S01498	2003-03-08	E02	E02W23	E02M06	Central	F	60	D (45-99)	SD	SD	Yes	No
S01499	2003-03-08	E02	E02W23	E02M06	Central	M	61	D (45-99)	Ua09	Ca2	Yes	No
S01500	2003-03-08	E02	E02W23	E02M06	Central	F	63	D (45-99)	Ua01	Ca1	Yes	No
S01501	2003-03-08	E02	E02W23	E02M06	Central	F	63	D (45-99)	Ua01	Ca1	Yes	Yes
S01502	2003-03-08	E02	E02W23	E02M06	Central	F	SD	SD	Ua01	Ca1	Yes	No
S01503	2003-03-08	E02	E02W23	E02M06	Central	F	SD	SD	Ua04	Ca2	Yes	No
S01504	2003-03-08	E02	E02W23	E02M06	Central	F	SD	SD	Ua06	Ca2	Yes	No
S01505	2003-03-08	E02	E02W23	E02M06	Central	F	SD	SD	Ua21	Ca3	Yes	Yes
S01506	2003-03-08	E02	E02W23	E02M06	Central	M	13	A (00-14)	Ua03	Ca2	Yes	No
S01507	2003-03-08	E02	E02W23	E02M06	Central	M	14	A (00-14)	Ua25	Ca3	Yes	No
S01508	2003-03-08	E02	E02W23	E02M06	Central	M	15	B (15-29)	Ua04	Ca2	Yes	No
S01509	2003-03-08	E02	E02W23	E02M06	Central	F	15	B (15-29)	Ua16	Ca3	Yes	No
S01510	2003-03-08	E02	E02W23	E02M06	Central	M	21	B (15-29)	Ua01	Ca1	Yes	Yes
S01511	2003-03-08	E02	E02W23	E02M06	Central	F	23	B (15-29)	Ua04	Ca2	Yes	No
S01512	2003-03-08	E02	E02W23	E02M06	Central	F	32	C (30-44)	Ua04	Ca2	Yes	No
S01513	2003-03-08	E02	E02W23	E02M06	Central	F	34	C (30-44)	Ua04	Ca2	Yes	No
S01514	2003-03-08	E02	E02W23	E02M06	Central	F	47	D (45-99)	Ua29	Ca3	Yes	No
S01515	2003-03-09	E02	E02W24	E02M06	Central	F	3	A (00-14)	Ua34	Ca4	Yes	No
S01516	2003-03-09	E02	E02W24	E02M06	Central	F	3	A (00-14)	Ua21	Ca3	Yes	No
S01517	2003-03-09	E02	E02W24	E02M06	Central	F	4	A (00-14)	Ua04	Ca2	Yes	No
S01518	2003-03-09	E02	E02W24	E02M06	Central	M	4	A (00-14)	Ua07	Ca2	Yes	No
S01519	2003-03-09	E02	E02W24	E02M06	Central	F	7	A (00-14)	Ua09	Ca2	Yes	No
S01520	2003-03-09	E02	E02W24	E02M06	Central	M	10	A (00-14)	Ua23	Ca3	Yes	No
S01521	2003-03-09	E02	E02W24	E02M06	Central	M	10	A (00-14)	Ua09	Ca2	Yes	No
S01522	2003-03-09	E02	E02W24	E02M06	Central	F	10	A (00-14)	Ua09	Ca2	Yes	No
S01523	2003-03-09	E02	E02W24	E02M06	Central	M	10	A (00-14)	Ua31	Ca4	Yes	No
S01524	2003-03-09	E02	E02W24	E02M06	Central	F	11	A (00-14)	Ua05	Ca2	Yes	No
S01525	2003-03-09	E02	E02W24	E02M06	Central	M	12	A (00-14)	Ua04	Ca2	Yes	No
S01526	2003-03-09	E02	E02W24	E02M06	Central	M	14	A (00-14)	Ua06	Ca2	Yes	Yes
S01527	2003-03-09	E02	E02W24	E02M06	Central	M	16	B (15-29)	Ua19	Ca3	Yes	No
S01528	2003-03-09	E02	E02W24	E02M06	Central	F	20	B (15-29)	Ua01	Ca1	Yes	No
S01529	2003-03-09	E02	E02W24	E02M06	Central	M	21	B (15-29)	Ua09	Ca2	Yes	No
S01530	2003-03-09	E02	E02W24	E02M06	Central	F	22	B (15-29)	Ua09	Ca2	Yes	No
S01531	2003-03-09	E02	E02W24	E02M06	Central	F	22	B (15-29)	Ua17	Ca3	Yes	Yes
S01532	2003-03-09	E02	E02W24	E02M06	Central	M	22	B (15-29)	Ua32	Ca4	Yes	No
S01533	2003-03-09	E02	E02W24	E02M06	Central	F	23	B (15-29)	Ua07	Ca2	Yes	No
S01534	2003-03-09	E02	E02W24	E02M06	Central	F	24	B (15-29)	Ua04	Ca2	Yes	Yes
S01535	2003-03-09	E02	E02W24	E02M06	Central	F	25	B (15-29)	Ua04	Ca2	Yes	No
S01536	2003-03-09	E02	E02W24	E02M06	Central	F	26	B (15-29)	Ua01	Ca1	Yes	No
S01537	2003-03-09	E02	E02W24	E02M06	Central	M	26	B (15-29)	Ua04	Ca2	Yes	No
S01538	2003-03-09	E02	E02W24	E02M06	Central	M	29	B (15-29)	Ua07	Ca2	Yes	No
S01539	2003-03-09	E02	E02W24	E02M06	Central	F	29	B (15-29)	SD	SD	Yes	No
S01540	2003-03-09	E02	E02W24	E02M06	Central	F	29	B (15-29)	Ua21	Ca3	Yes	No
S01541	2003-03-09	E02	E02W24	E02M06	Central	F	30	C (30-44)	Ua19	Ca3	Yes	No
S01542	2003-03-09	E02	E02W24	E02M06	Central	M	37	C (30-44)	Ua09	Ca2	Yes	No
S01543	2003-03-09	E02	E02W24	E02M06	Central	F	39	C (30-44)	Ua09	Ca2	Yes	No
S01544	2003-03-09	E02	E02W24	E02M06	Central	M	40	C (30-44)	Ua09	Ca2	Yes	No
S01545	2003-03-09	E02	E02W24	E02M06	Central	F	41	C (30-44)	Ua29	Ca3	Yes	No
S01546	2003-03-09	E02	E02W24	E02M06	Central	M	43	C (30-44)	Ua02	Ca2	Yes	Yes
S01547	2003-03-09	E02	E02W24	E02M06	Central	F	43	C (30-44)	Ua30	Ca3	Yes	Yes
S01548	2003-03-09	E02	E02W24	E02M06	Central	F	46	D (45-99)	Ua23	Ca3	Yes	No
S01549	2003-03-09	E02	E02W24	E02M06	Central	F	49	D (45-99)	Ua17	Ca3	Yes	Yes
S01550	2003-03-09	E02	E02W24	E02M06	Central	M	50	D (45-99)	SD	SD	Yes	Yes
S01551	2003-03-09	E02	E02W24	E02M06	Central	F	65	D (45-99)	Ua04	Ca2	Yes	No
S01552	2003-03-09	E02	E02W24	E02M06	Central	M	75	D (45-99)	Ua04	Ca2	Yes	No
S01553	2003-03-09	E02	E02W24	E02M06	Central	F	75	D (45-99)	Ua01	Ca1	Yes	No
S01554	2003-03-09	E02	E02W24	E02M06	Central	F	SD	SD	Ua01	Ca1	Yes	No
S01555	2003-03-09	E02	E02W24	E02M06	Central	F	SD	SD	Ua27	Ca3	Yes	No
S01556	2003-03-09	E02	E02W24	E02M06	Central	F	SD	SD	Ua03	Ca2	Yes	No
S01557	2003-03-10	E02	E02W24	E02M06	Central	M	1	A (00-14)	Ua02	Ca2	Yes	No
S01558	2003-03-10	E02	E02W24	E02M06	Central	F	2	A (00-14)	Ua14	Ca3	Yes	No
S01559	2003-03-10	E02	E02W24	E02M06	Central	M	3	A (00-14)	Ua01	Ca1	Yes	No
S01560	2003-03-10	E02	E02W24	E02M06	Central	M	3	A (00-14)	Ua01	Ca1	Yes	No
S01561	2003-03-10	E02	E02W24	E02M06	Central	F	3	A (00-14)	Ua21	Ca3	Yes	No
S01562	2003-03-10	E02	E02W24	E02M06	Central	M	4	A (00-14)	Ua28	Ca3	Yes	No
S01563	2003-03-10	E02	E02W24	E02M06	Central	F	4	A (00-14)	Ua04	Ca2	Yes	No
S01564	2003-03-10	E02	E02W24	E02M06	Central	M	4	A (00-14)	Ua09	Ca2	Yes	No
S01565	2003-03-10	E02	E02W24	E02M06	Central	M	5	A (00-14)	Ua09	Ca2	Yes	No
S01566	2003-03-10	E02	E02W24	E02M06	Central	M	5	A (00-14)	Ua09	Ca2	Yes	No
S01567	2003-03-10	E02	E02W24	E02M06	Central	M	6	A (00-14)	Ua02	Ca2	Yes	No
S01568	2003-03-10	E02	E02W24	E02M06	Central	M	6	A (00-14)	Ua25	Ca3	Yes	Yes
S01569	2003-03-10	E02	E02W24	E02M06	Central	F	9	A (00-14)	Ua07	Ca2	Yes	No
S01570	2003-03-10	E02	E02W24	E02M06	Central	F	9	A (00-14)	Ua09	Ca2	Yes	No
S01571	2003-03-10	E02	E02W24	E02M06	Central	M	11	A (00-14)	Ua01	Ca1	Yes	No
S01572	2003-03-10	E02	E02W24	E02M06	Central	M	11	A (00-14)	Ua16	Ca3	Yes	No
S01573	2003-03-10	E02	E02W24	E02M06	Central	M	11	A (00-14)	Ua20	Ca3	Yes	No
S01574	2003-03-10	E02	E02W24	E02M06	Central	F	12	A (00-14)	Ua07	Ca2	Yes	No
S01575	2003-03-10	E02	E02W24	E02M06	Central	F	12	A (00-14)	Ua05	Ca2	Yes	No
S01576	2003-03-10	E02	E02W24	E02M06	Central	F	13	A (00-14)	Ua01	Ca1	Yes	No
S01577	2003-03-10	E02	E02W24	E02M06	Central	F	14	A (00-14)	Ua11	Ca3	Yes	No
S01578	2003-03-10	E02	E02W24	E02M06	Central	M	15	B (15-29)	SD	SD	Yes	No
S01579	2003-03-10	E02	E02W24	E02M06	Central	M	15	B (15-29)	Ua19	Ca3	Yes	No
S01580	2003-03-10	E02	E02W24	E02M06	Central	F	15	B (15-29)	Ua26	Ca3	Yes	No
S01581	2003-03-10	E02	E02W24	E02M06	Central	F	16	B (15-29)	Ua11	Ca3	Yes	No
S01582	2003-03-10	E02	E02W24	E02M06	Central	M	17	B (15-29)	Ua07	Ca2	Yes	No
S01583	2003-03-10	E02	E02W24	E02M06	Central	M	18	B (15-29)	Ua04	Ca2	Yes	No
S01584	2003-03-10	E02	E02W24	E02M06	Central	M	18	B (15-29)	SD	SD	Yes	No
S01585	2003-03-10	E02	E02W24	E02M06	Central	M	19	B (15-29)	Ua08	Ca2	Yes	No
S01586	2003-03-10	E02	E02W24	E02M06	Central	M	22	B (15-29)	SD	SD	Yes	No
S01587	2003-03-10	E02	E02W24	E02M06	Central	F	22	B (15-29)	Ua34	Ca4	Yes	No
S01588	2003-03-10	E02	E02W24	E02M06	Central	F	23	B (15-29)	Ua09	Ca2	Yes	Yes
S01589	2003-03-10	E02	E02W24	E02M06	Central	M	24	B (15-29)	Ua01	Ca1	Yes	No
S01590	2003-03-10	E02	E02W24	E02M06	Central	F	24	B (15-29)	Ua04	Ca2	Yes	No
S01591	2003-03-10	E02	E02W24	E02M06	Central	F	25	B (15-29)	Ua05	Ca2	Yes	No
S01592	2003-03-10	E02	E02W24	E02M06	Central	F	26	B (15-29)	Ua09	Ca2	Yes	No
S01593	2003-03-10	E02	E02W24	E02M06	Central	M	27	B (15-29)	Ua11	Ca3	Yes	No
S01594	2003-03-10	E02	E02W24	E02M06	Central	F	27	B (15-29)	Ua04	Ca2	Yes	No
S01595	2003-03-10	E02	E02W24	E02M06	Central	M	28	B (15-29)	Ua10	Ca3	Yes	Yes
S01596	2003-03-10	E02	E02W24	E02M06	Central	F	31	C (30-44)	SD	SD	Yes	No
S01597	2003-03-10	E02	E02W24	E02M06	Central	M	34	C (30-44)	Ua18	Ca3	Yes	No
S01598	2003-03-10	E02	E02W24	E02M06	Central	F	36	C (30-44)	Ua16	Ca3	Yes	No
S01599	2003-03-10	E02	E02W24	E02M06	Central	F	36	C (30-44)	Ua09	Ca2	Yes	Yes
S01600	2003-03-10	E02	E02W24	E02M06	Central	M	37	C (30-44)	Ua04	Ca2	Yes	No
S01601	2003-03-10	E02	E02W24	E02M06	Central	F	39	C (30-44)	Ua30	Ca3	Yes	No
S01602	2003-03-10	E02	E02W24	E02M06	Central	F	40	C (30-44)	Ua09	Ca2	Yes	No
S01603	2003-03-10	E02	E02W24	E02M06	Central	M	41	C (30-44)	Ua21	Ca3	Yes	No
S01604	2003-03-10	E02	E02W24	E02M06	Central	M	44	C (30-44)	SD	SD	Yes	No
S01605	2003-03-10	E02	E02W24	E02M06	Central	F	44	C (30-44)	Ua09	Ca2	Yes	Yes
S01606	2003-03-10	E02	E02W24	E02M06	Central	F	45	D (45-99)	Ua14	Ca3	Yes	No
S01607	2003-03-10	E02	E02W24	E02M06	Central	M	46	D (45-99)	Ua14	Ca3	Yes	No
S01608	2003-03-10	E02	E02W24	E02M06	Central	F	47	D (45-99)	Ua20	Ca3	Yes	Yes
S01609	2003-03-10	E02	E02W24	E02M06	Central	F	48	D (45-99)	Ua13	Ca3	Yes	No
S01610	2003-03-10	E02	E02W24	E02M06	Central	F	48	D (45-99)	SD	SD	Yes	Yes
S01611	2003-03-10	E02	E02W24	E02M06	Central	M	52	D (45-99)	Ua06	Ca2	Yes	No
S01612	2003-03-10	E02	E02W24	E02M06	Central	F	53	D (45-99)	Ua15	Ca3	Yes	No
S01613	2003-03-10	E02	E02W24	E02M06	Central	M	64	D (45-99)	Ua05	Ca2	Yes	No
S01614	2003-03-10	E02	E02W24	E02M06	Central	F	67	D (45-99)	Ua27	Ca3	Yes	No
S01615	2003-03-10	E02	E02W24	E02M06	Central	F	70	D (45-99)	Ua07	Ca2	Yes	No
S01616	2003-03-10	E02	E02W24	E02M06	Central	F	74	D (45-99)	Ua07	Ca2	Yes	No
S01617	2003-03-10	E02	E02W24	E02M06	Central	F	SD	SD	Ua12	Ca3	Yes	No
S01618	2003-03-11	E02	E02W24	E02M06	Central	M	1	A (00-14)	Ua25	Ca3	Yes	No
S01619	2003-03-11	E02	E02W24	E02M06	Central	F	2	A (00-14)	SD	SD	Yes	No
S01620	2003-03-11	E02	E02W24	E02M06	Central	F	4	A (00-14)	Ua07	Ca2	Yes	No
S01621	2003-03-11	E02	E02W24	E02M06	Central	M	9	A (00-14)	Ua23	Ca3	Yes	No
S01622	2003-03-11	E02	E02W24	E02M06	Central	M	10	A (00-14)	Ua01	Ca1	Yes	Yes
S01623	2003-03-11	E02	E02W24	E02M06	Central	F	11	A (00-14)	Ua07	Ca2	Yes	No
S01624	2003-03-11	E02	E02W24	E02M06	Central	F	13	A (00-14)	Ua15	Ca3	Yes	No
S01625	2003-03-11	E02	E02W24	E02M06	Central	F	13	A (00-14)	Ua16	Ca3	Yes	No
S01626	2003-03-11	E02	E02W24	E02M06	Central	F	13	A (00-14)	SD	SD	Yes	No
S01627	2003-03-11	E02	E02W24	E02M06	Central	F	15	B (15-29)	Ua08	Ca2	Yes	No
S01628	2003-03-11	E02	E02W24	E02M06	Central	M	15	B (15-29)	Ua32	Ca4	Yes	No
S01629	2003-03-11	E02	E02W24	E02M06	Central	M	15	B (15-29)	Ua06	Ca2	Yes	Yes
S01630	2003-03-11	E02	E02W24	E02M06	Central	M	16	B (15-29)	Ua27	Ca3	Yes	No
S01631	2003-03-11	E02	E02W24	E02M06	Central	F	17	B (15-29)	Ua09	Ca2	Yes	Yes
S01632	2003-03-11	E02	E02W24	E02M06	Central	M	21	B (15-29)	SD	SD	Yes	Yes
S01633	2003-03-11	E02	E02W24	E02M06	Central	F	22	B (15-29)	SD	SD	Yes	No
S01634	2003-03-11	E02	E02W24	E02M06	Central	F	23	B (15-29)	Ua19	Ca3	Yes	No
S01635	2003-03-11	E02	E02W24	E02M06	Central	M	25	B (15-29)	Ua07	Ca2	Yes	Yes
S01636	2003-03-11	E02	E02W24	E02M06	Central	M	29	B (15-29)	SD	SD	Yes	No
S01637	2003-03-11	E02	E02W24	E02M06	Central	M	29	B (15-29)	Ua27	Ca3	Yes	No
S01638	2003-03-11	E02	E02W24	E02M06	Central	M	31	C (30-44)	Ua11	Ca3	Yes	No
S01639	2003-03-11	E02	E02W24	E02M06	Central	M	32	C (30-44)	Ua25	Ca3	Yes	No
S01640	2003-03-11	E02	E02W24	E02M06	Central	F	33	C (30-44)	Ua16	Ca3	Yes	No
S01641	2003-03-11	E02	E02W24	E02M06	Central	M	33	C (30-44)	Ua20	Ca3	Yes	No
S01642	2003-03-11	E02	E02W24	E02M06	Central	M	34	C (30-44)	Ua11	Ca3	Yes	No
S01643	2003-03-11	E02	E02W24	E02M06	Central	M	34	C (30-44)	Ua19	Ca3	Yes	No
S01644	2003-03-11	E02	E02W24	E02M06	Central	F	34	C (30-44)	Ua01	Ca1	Yes	No
S01645	2003-03-11	E02	E02W24	E02M06	Central	M	35	C (30-44)	Ua04	Ca2	Yes	No
S01646	2003-03-11	E02	E02W24	E02M06	Central	M	35	C (30-44)	Ua10	Ca3	Yes	No
S01647	2003-03-11	E02	E02W24	E02M06	Central	M	36	C (30-44)	Ua05	Ca2	Yes	Yes
S01648	2003-03-11	E02	E02W24	E02M06	Central	M	36	C (30-44)	Ua16	Ca3	Yes	Yes
S01649	2003-03-11	E02	E02W24	E02M06	Central	M	37	C (30-44)	Ua04	Ca2	Yes	Yes
S01650	2003-03-11	E02	E02W24	E02M06	Central	F	40	C (30-44)	Ua07	Ca2	Yes	Yes
S01651	2003-03-11	E02	E02W24	E02M06	Central	F	43	C (30-44)	Ua19	Ca3	Yes	No
S01652	2003-03-11	E02	E02W24	E02M06	Central	F	67	D (45-99)	Ua30	Ca3	Yes	No
S01653	2003-03-11	E02	E02W24	E02M06	Central	M	72	D (45-99)	Ua04	Ca2	Yes	No
S01654	2003-03-11	E02	E02W24	E02M06	Central	M	72	D (45-99)	Ua09	Ca2	Yes	Yes
S01655	2003-03-11	E02	E02W24	E02M06	Central	M	SD	SD	Ua21	Ca3	Yes	No
S01656	2003-03-11	E02	E02W24	E02M06	Central	F	SD	SD	Ua04	Ca2	Yes	No
S01657	2003-03-11	E02	E02W24	E02M06	Central	M	SD	SD	Ua04	Ca2	Yes	No
S01658	2003-03-12	E02	E02W24	E02M06	Central	M	2	A (00-14)	Ua15	Ca3	Yes	No
S01659	2003-03-12	E02	E02W24	E02M06	Central	M	3	A (00-14)	Ua07	Ca2	Yes	No
S01660	2003-03-12	E02	E02W24	E02M06	Central	M	3	A (00-14)	Ua20	Ca3	Yes	No
S01661	2003-03-12	E02	E02W24	E02M06	Central	F	6	A (00-14)	Ua11	Ca3	Yes	No
S01662	2003-03-12	E02	E02W24	E02M06	Central	F	7	A (00-14)	Ua13	Ca3	Yes	Yes
S01663	2003-03-12	E02	E02W24	E02M06	Central	M	8	A (00-14)	Ua34	Ca4	Yes	No
S01664	2003-03-12	E02	E02W24	E02M06	Central	M	10	A (00-14)	Ua09	Ca2	Yes	No
S01665	2003-03-12	E02	E02W24	E02M06	Central	M	10	A (00-14)	SD	SD	Yes	No
S01666	2003-03-12	E02	E02W24	E02M06	Central	F	11	A (00-14)	Ua16	Ca3	Yes	No
S01667	2003-03-12	E02	E02W24	E02M06	Central	M	11	A (00-14)	Ua09	Ca2	Yes	Yes
S01668	2003-03-12	E02	E02W24	E02M06	Central	F	12	A (00-14)	Ua27	Ca3	Yes	No
S01669	2003-03-12	E02	E02W24	E02M06	Central	F	12	A (00-14)	Ua07	Ca2	Yes	No
S01670	2003-03-12	E02	E02W24	E02M06	Central	F	12	A (00-14)	Ua04	Ca2	Yes	No
S01671	2003-03-12	E02	E02W24	E02M06	Central	M	14	A (00-14)	SD	SD	Yes	No
S01672	2003-03-12	E02	E02W24	E02M06	Central	F	16	B (15-29)	Ua15	Ca3	Yes	No
S01673	2003-03-12	E02	E02W24	E02M06	Central	F	17	B (15-29)	Ua01	Ca1	Yes	No
S01674	2003-03-12	E02	E02W24	E02M06	Central	M	17	B (15-29)	Ua01	Ca1	Yes	Yes
S01675	2003-03-12	E02	E02W24	E02M06	Central	F	19	B (15-29)	Ua28	Ca3	Yes	No
S01676	2003-03-12	E02	E02W24	E02M06	Central	M	23	B (15-29)	Ua21	Ca3	Yes	Yes
S01677	2003-03-12	E02	E02W24	E02M06	Central	F	23	B (15-29)	Ua07	Ca2	Yes	Yes
S01678	2003-03-12	E02	E02W24	E02M06	Central	M	24	B (15-29)	Ua09	Ca2	Yes	Yes
S01679	2003-03-12	E02	E02W24	E02M06	Central	M	25	B (15-29)	Ua09	Ca2	Yes	No
S01680	2003-03-12	E02	E02W24	E02M06	Central	F	26	B (15-29)	Ua05	Ca2	Yes	No
S01681	2003-03-12	E02	E02W24	E02M06	Central	M	26	B (15-29)	Ua32	Ca4	Yes	No
S01682	2003-03-12	E02	E02W24	E02M06	Central	F	27	B (15-29)	Ua24	Ca3	Yes	No
S01683	2003-03-12	E02	E02W24	E02M06	Central	F	29	B (15-29)	Ua02	Ca2	Yes	No
S01684	2003-03-12	E02	E02W24	E02M06	Central	M	30	C (30-44)	Ua07	Ca2	Yes	No
S01685	2003-03-12	E02	E02W24	E02M06	Central	F	30	C (30-44)	SD	SD	Yes	No
S01686	2003-03-12	E02	E02W24	E02M06	Central	M	31	C (30-44)	Ua07	Ca2	Yes	No
S01687	2003-03-12	E02	E02W24	E02M06	Central	M	31	C (30-44)	Ua19	Ca3	Yes	Yes
S01688	2003-03-12	E02	E02W24	E02M06	Central	M	32	C (30-44)	Ua03	Ca2	Yes	No
S01689	2003-03-12	E02	E02W24	E02M06	Central	M	32	C (30-44)	Ua04	Ca2	Yes	No
S01690	2003-03-12	E02	E02W24	E02M06	Central	F	33	C (30-44)	Ua19	Ca3	Yes	No
S01691	2003-03-12	E02	E02W24	E02M06	Central	F	33	C (30-44)	Ua09	Ca2	Yes	No
S01692	2003-03-12	E02	E02W24	E02M06	Central	F	33	C (30-44)	Ua05	Ca2	Yes	Yes
S01693	2003-03-12	E02	E02W24	E02M06	Central	M	33	C (30-44)	Ua04	Ca2	Yes	No
S01694	2003-03-12	E02	E02W24	E02M06	Central	F	34	C (30-44)	Ua01	Ca1	Yes	No
S01695	2003-03-12	E02	E02W24	E02M06	Central	M	35	C (30-44)	Ua16	Ca3	Yes	No
S01696	2003-03-12	E02	E02W24	E02M06	Central	F	35	C (30-44)	Ua19	Ca3	Yes	No
S01697	2003-03-12	E02	E02W24	E02M06	Central	M	35	C (30-44)	Ua01	Ca1	Yes	Yes
S01698	2003-03-12	E02	E02W24	E02M06	Central	M	39	C (30-44)	Ua27	Ca3	Yes	No
S01699	2003-03-12	E02	E02W24	E02M06	Central	F	39	C (30-44)	Ua03	Ca2	Yes	No
S01700	2003-03-12	E02	E02W24	E02M06	Central	F	40	C (30-44)	Ua08	Ca2	Yes	No
S01701	2003-03-12	E02	E02W24	E02M06	Central	F	40	C (30-44)	Ua01	Ca1	Yes	No
S01702	2003-03-12	E02	E02W24	E02M06	Central	M	43	C (30-44)	Ua04	Ca2	Yes	No
S01703	2003-03-12	E02	E02W24	E02M06	Central	F	43	C (30-44)	Ua04	Ca2	Yes	No
S01704	2003-03-12	E02	E02W24	E02M06	Central	F	43	C (30-44)	Ua04	Ca2	Yes	Yes
S01705	2003-03-12	E02	E02W24	E02M06	Central	F	45	D (45-99)	Ua01	Ca1	Yes	No
S01706	2003-03-12	E02	E02W24	E02M06	Central	F	45	D (45-99)	Ua10	Ca3	Yes	No
S01707	2003-03-12	E02	E02W24	E02M06	Central	F	45	D (45-99)	Ua05	Ca2	Yes	No
S01708	2003-03-12	E02	E02W24	E02M06	Central	M	47	D (45-99)	Ua28	Ca3	Yes	No
S01709	2003-03-12	E02	E02W24	E02M06	Central	M	49	D (45-99)	Ua23	Ca3	Yes	No
S01710	2003-03-12	E02	E02W24	E02M06	Central	F	50	D (45-99)	Ua26	Ca3	Yes	No
S01711	2003-03-12	E02	E02W24	E02M06	Central	M	51	D (45-99)	Ua01	Ca1	Yes	No
S01712	2003-03-12	E02	E02W24	E02M06	Central	F	52	D (45-99)	Ua04	Ca2	Yes	No
S01713	2003-03-12	E02	E02W24	E02M06	Central	M	53	D (45-99)	Ua25	Ca3	Yes	No
S01714	2003-03-12	E02	E02W24	E02M06	Central	M	53	D (45-99)	Ua07	Ca2	Yes	No
S01715	2003-03-12	E02	E02W24	E02M06	Central	F	55	D (45-99)	Ua03	Ca2	Yes	No
S01716	2003-03-12	E02	E02W24	E02M06	Central	M	59	D (45-99)	Ua01	Ca1	Yes	No
S01717	2003-03-12	E02	E02W24	E02M06	Central	M	64	D (45-99)	Ua04	Ca2	Yes	No
S01718	2003-03-12	E02	E02W24	E02M06	Central	M	67	D (45-99)	Ua04	Ca2	Yes	No
S01719	2003-03-12	E02	E02W24	E02M06	Central	M	SD	SD	Ua19	Ca3	Yes	No
S01720	2003-03-12	E02	E02W24	E02M06	Central	F	SD	SD	Ua07	Ca2	Yes	No
S01721	2003-03-12	E02	E02W24	E02M06	Central	M	SD	SD	Ua09	Ca2	Yes	No
S01722	2003-03-13	E02	E02W24	E02M06	Central	M	1	A (00-14)	Ua04	Ca2	Yes	No
S01723	2003-03-13	E02	E02W24	E02M06	Central	M	2	A (00-14)	Ua01	Ca1	Yes	No
S01724	2003-03-13	E02	E02W24	E02M06	Central	M	7	A (00-14)	Ua11	Ca3	Yes	No
S01725	2003-03-13	E02	E02W24	E02M06	Central	M	8	A (00-14)	SD	SD	Yes	No
S01726	2003-03-13	E02	E02W24	E02M06	Central	M	9	A (00-14)	SD	SD	Yes	No
S01727	2003-03-13	E02	E02W24	E02M06	Central	M	9	A (00-14)	Ua09	Ca2	Yes	No
S01728	2003-03-13	E02	E02W24	E02M06	Central	F	9	A (00-14)	Ua15	Ca3	Yes	No
S01729	2003-03-13	E02	E02W24	E02M06	Central	F	10	A (00-14)	Ua01	Ca1	Yes	No
S01730	2003-03-13	E02	E02W24	E02M06	Central	F	10	A (00-14)	Ua02	Ca2	Yes	No
S01731	2003-03-13	E02	E02W24	E02M06	Central	F	10	A (00-14)	Ua07	Ca2	Yes	No
S01732	2003-03-13	E02	E02W24	E02M06	Central	M	10	A (00-14)	Ua15	Ca3	Yes	No
S01733	2003-03-13	E02	E02W24	E02M06	Central	M	11	A (00-14)	Ua14	Ca3	Yes	Yes
S01734	2003-03-13	E02	E02W24	E02M06	Central	F	13	A (00-14)	Ua07	Ca2	Yes	No
S01735	2003-03-13	E02	E02W24	E02M06	Central	M	14	A (00-14)	Ua09	Ca2	Yes	No
S01736	2003-03-13	E02	E02W24	E02M06	Central	F	14	A (00-14)	SD	SD	Yes	No
S01737	2003-03-13	E02	E02W24	E02M06	Central	F	16	B (15-29)	Ua01	Ca1	Yes	No
S01738	2003-03-13	E02	E02W24	E02M06	Central	M	16	B (15-29)	Ua07	Ca2	Yes	No
S01739	2003-03-13	E02	E02W24	E02M06	Central	F	17	B (15-29)	Ua01	Ca1	Yes	No
S01740	2003-03-13	E02	E02W24	E02M06	Central	F	17	B (15-29)	Ua28	Ca3	Yes	No
S01741	2003-03-13	E02	E02W24	E02M06	Central	F	17	B (15-29)	Ua32	Ca4	Yes	No
S01742	2003-03-13	E02	E02W24	E02M06	Central	F	17	B (15-29)	Ua16	Ca3	Yes	No
S01743	2003-03-13	E02	E02W24	E02M06	Central	F	18	B (15-29)	Ua27	Ca3	Yes	No
S01744	2003-03-13	E02	E02W24	E02M06	Central	F	19	B (15-29)	Ua09	Ca2	Yes	Yes
S01745	2003-03-13	E02	E02W24	E02M06	Central	F	19	B (15-29)	Ua10	Ca3	Yes	No
S01746	2003-03-13	E02	E02W24	E02M06	Central	M	20	B (15-29)	Ua23	Ca3	Yes	No
S01747	2003-03-13	E02	E02W24	E02M06	Central	M	22	B (15-29)	Ua07	Ca2	Yes	Yes
S01748	2003-03-13	E02	E02W24	E02M06	Central	M	24	B (15-29)	Ua01	Ca1	Yes	No
S01749	2003-03-13	E02	E02W24	E02M06	Central	M	24	B (15-29)	Ua16	Ca3	Yes	No
S01750	2003-03-13	E02	E02W24	E02M06	Central	M	24	B (15-29)	Ua23	Ca3	Yes	No
S01751	2003-03-13	E02	E02W24	E02M06	Central	M	25	B (15-29)	Ua23	Ca3	Yes	Yes
S01752	2003-03-13	E02	E02W24	E02M06	Central	F	26	B (15-29)	Ua09	Ca2	Yes	No
S01753	2003-03-13	E02	E02W24	E02M06	Central	F	27	B (15-29)	Ua08	Ca2	Yes	No
S01754	2003-03-13	E02	E02W24	E02M06	Central	F	27	B (15-29)	Ua09	Ca2	Yes	Yes
S01755	2003-03-13	E02	E02W24	E02M06	Central	M	28	B (15-29)	Ua02	Ca2	Yes	No
S01756	2003-03-13	E02	E02W24	E02M06	Central	F	30	C (30-44)	Ua19	Ca3	Yes	Yes
S01757	2003-03-13	E02	E02W24	E02M06	Central	M	31	C (30-44)	Ua21	Ca3	Yes	Yes
S01758	2003-03-13	E02	E02W24	E02M06	Central	F	36	C (30-44)	Ua09	Ca2	Yes	No
S01759	2003-03-13	E02	E02W24	E02M06	Central	M	38	C (30-44)	Ua09	Ca2	Yes	No
S01760	2003-03-13	E02	E02W24	E02M06	Central	F	40	C (30-44)	Ua07	Ca2	Yes	No
S01761	2003-03-13	E02	E02W24	E02M06	Central	F	41	C (30-44)	Ua16	Ca3	Yes	No
S01762	2003-03-13	E02	E02W24	E02M06	Central	F	42	C (30-44)	Ua01	Ca1	Yes	No
S01763	2003-03-13	E02	E02W24	E02M06	Central	F	45	D (45-99)	Ua16	Ca3	Yes	No
S01764	2003-03-13	E02	E02W24	E02M06	Central	M	46	D (45-99)	Ua07	Ca2	Yes	No
S01765	2003-03-13	E02	E02W24	E02M06	Central	M	47	D (45-99)	Ua07	Ca2	Yes	No
S01766	2003-03-13	E02	E02W24	E02M06	Central	M	49	D (45-99)	SD	SD	Yes	Yes
S01767	2003-03-13	E02	E02W24	E02M06	Central	F	59	D (45-99)	SD	SD	Yes	No
S01768	2003-03-13	E02	E02W24	E02M06	Central	M	60	D (45-99)	Ua12	Ca3	Yes	No
S01769	2003-03-13	E02	E02W24	E02M06	Central	F	60	D (45-99)	Ua09	Ca2	Yes	No
S01770	2003-03-13	E02	E02W24	E02M06	Central	F	66	D (45-99)	Ua04	Ca2	Yes	No
S01771	2003-03-13	E02	E02W24	E02M06	Central	F	74	D (45-99)	Ua04	Ca2	Yes	No
S01772	2003-03-14	E02	E02W24	E02M06	Central	M	2	A (00-14)	Ua18	Ca3	Yes	No
S01773	2003-03-14	E02	E02W24	E02M06	Central	M	3	A (00-14)	Ua09	Ca2	Yes	No
S01774	2003-03-14	E02	E02W24	E02M06	Central	M	4	A (00-14)	Ua16	Ca3	Yes	No
S01775	2003-03-14	E02	E02W24	E02M06	Central	M	4	A (00-14)	Ua07	Ca2	Yes	No
S01776	2003-03-14	E02	E02W24	E02M06	Central	M	8	A (00-14)	Ua09	Ca2	Yes	Yes
S01777	2003-03-14	E02	E02W24	E02M06	Central	M	10	A (00-14)	Ua20	Ca3	Yes	No
S01778	2003-03-14	E02	E02W24	E02M06	Central	M	10	A (00-14)	Ua10	Ca3	Yes	No
S01779	2003-03-14	E02	E02W24	E02M06	Central	F	11	A (00-14)	Ua04	Ca2	Yes	No
S01780	2003-03-14	E02	E02W24	E02M06	Central	F	12	A (00-14)	Ua09	Ca2	Yes	No
S01781	2003-03-14	E02	E02W24	E02M06	Central	M	12	A (00-14)	Ua08	Ca2	Yes	No
S01782	2003-03-14	E02	E02W24	E02M06	Central	M	12	A (00-14)	Ua23	Ca3	Yes	Yes
S01783	2003-03-14	E02	E02W24	E02M06	Central	M	13	A (00-14)	Ua06	Ca2	Yes	No
S01784	2003-03-14	E02	E02W24	E02M06	Central	F	13	A (00-14)	Ua27	Ca3	Yes	No
S01785	2003-03-14	E02	E02W24	E02M06	Central	F	14	A (00-14)	Ua09	Ca2	Yes	No
S01786	2003-03-14	E02	E02W24	E02M06	Central	M	14	A (00-14)	Ua13	Ca3	Yes	No
S01787	2003-03-14	E02	E02W24	E02M06	Central	M	14	A (00-14)	Ua23	Ca3	Yes	No
S01788	2003-03-14	E02	E02W24	E02M06	Central	F	15	B (15-29)	Ua19	Ca3	Yes	No
S01789	2003-03-14	E02	E02W24	E02M06	Central	M	16	B (15-29)	Ua20	Ca3	Yes	No
S01790	2003-03-14	E02	E02W24	E02M06	Central	F	17	B (15-29)	Ua07	Ca2	Yes	No
S01791	2003-03-14	E02	E02W24	E02M06	Central	M	17	B (15-29)	Ua07	Ca2	Yes	No
S01792	2003-03-14	E02	E02W24	E02M06	Central	F	18	B (15-29)	Ua08	Ca2	Yes	No
S01793	2003-03-14	E02	E02W24	E02M06	Central	M	18	B (15-29)	Ua01	Ca1	Yes	No
S01794	2003-03-14	E02	E02W24	E02M06	Central	F	19	B (15-29)	Ua07	Ca2	Yes	No
S01795	2003-03-14	E02	E02W24	E02M06	Central	M	20	B (15-29)	Ua17	Ca3	Yes	No
S01796	2003-03-14	E02	E02W24	E02M06	Central	M	20	B (15-29)	Ua19	Ca3	Yes	Yes
S01797	2003-03-14	E02	E02W24	E02M06	Central	M	21	B (15-29)	Ua04	Ca2	Yes	No
S01798	2003-03-14	E02	E02W24	E02M06	Central	F	21	B (15-29)	Ua09	Ca2	Yes	No
S01799	2003-03-14	E02	E02W24	E02M06	Central	M	21	B (15-29)	Ua02	Ca2	Yes	No
S01800	2003-03-14	E02	E02W24	E02M06	Central	M	21	B (15-29)	Ua07	Ca2	Yes	Yes
S01801	2003-03-14	E02	E02W24	E02M06	Central	F	24	B (15-29)	Ua09	Ca2	Yes	Yes
S01802	2003-03-14	E02	E02W24	E02M06	Central	F	26	B (15-29)	Ua03	Ca2	Yes	No
S01803	2003-03-14	E02	E02W24	E02M06	Central	M	28	B (15-29)	Ua03	Ca2	Yes	No
S01804	2003-03-14	E02	E02W24	E02M06	Central	F	28	B (15-29)	Ua04	Ca2	Yes	No
S01805	2003-03-14	E02	E02W24	E02M06	Central	F	30	C (30-44)	Ua09	Ca2	Yes	No
S01806	2003-03-14	E02	E02W24	E02M06	Central	M	30	C (30-44)	Ua01	Ca1	Yes	Yes
S01807	2003-03-14	E02	E02W24	E02M06	Central	M	31	C (30-44)	Ua19	Ca3	Yes	No
S01808	2003-03-14	E02	E02W24	E02M06	Central	M	31	C (30-44)	Ua19	Ca3	Yes	No
S01809	2003-03-14	E02	E02W24	E02M06	Central	F	32	C (30-44)	Ua27	Ca3	Yes	No
S01810	2003-03-14	E02	E02W24	E02M06	Central	M	34	C (30-44)	Ua11	Ca3	Yes	No
S01811	2003-03-14	E02	E02W24	E02M06	Central	F	35	C (30-44)	Ua13	Ca3	Yes	No
S01812	2003-03-14	E02	E02W24	E02M06	Central	M	35	C (30-44)	Ua36	Ca4	Yes	No
S01813	2003-03-14	E02	E02W24	E02M06	Central	F	37	C (30-44)	Ua09	Ca2	Yes	No
S01814	2003-03-14	E02	E02W24	E02M06	Central	M	37	C (30-44)	Ua11	Ca3	Yes	No
S01815	2003-03-14	E02	E02W24	E02M06	Central	M	38	C (30-44)	Ua19	Ca3	Yes	Yes
S01816	2003-03-14	E02	E02W24	E02M06	Central	F	38	C (30-44)	Ua16	Ca3	Yes	Yes
S01817	2003-03-14	E02	E02W24	E02M06	Central	F	40	C (30-44)	Ua13	Ca3	Yes	No
S01818	2003-03-14	E02	E02W24	E02M06	Central	F	40	C (30-44)	Ua09	Ca2	Yes	No
S01819	2003-03-14	E02	E02W24	E02M06	Central	M	42	C (30-44)	Ua09	Ca2	Yes	No
S01820	2003-03-14	E02	E02W24	E02M06	Central	F	46	D (45-99)	Ua07	Ca2	Yes	No
S01821	2003-03-14	E02	E02W24	E02M06	Central	F	46	D (45-99)	Ua07	Ca2	Yes	No
S01822	2003-03-14	E02	E02W24	E02M06	Central	M	48	D (45-99)	Ua07	Ca2	Yes	Yes
S01823	2003-03-14	E02	E02W24	E02M06	Central	F	48	D (45-99)	Ua09	Ca2	Yes	Yes
S01824	2003-03-14	E02	E02W24	E02M06	Central	M	49	D (45-99)	Ua07	Ca2	Yes	No
S01825	2003-03-14	E02	E02W24	E02M06	Central	F	50	D (45-99)	Ua04	Ca2	Yes	Yes
S01826	2003-03-14	E02	E02W24	E02M06	Central	F	52	D (45-99)	Ua01	Ca1	Yes	No
S01827	2003-03-14	E02	E02W24	E02M06	Central	F	57	D (45-99)	Ua23	Ca3	Yes	No
S01828	2003-03-14	E02	E02W24	E02M06	Central	F	61	D (45-99)	Ua29	Ca3	Yes	No
S01829	2003-03-14	E02	E02W24	E02M06	Central	M	64	D (45-99)	Ua16	Ca3	Yes	No
S01830	2003-03-14	E02	E02W24	E02M06	Central	M	71	D (45-99)	Ua01	Ca1	Yes	No
S01831	2003-03-14	E02	E02W24	E02M06	Central	M	74	D (45-99)	SD	SD	Yes	Yes
S01832	2003-03-14	E02	E02W24	E02M06	Central	M	SD	SD	Ua07	Ca2	Yes	No
S01833	2003-03-15	E02	E02W24	E02M06	Central	M	1	A (00-14)	SD	SD	Yes	No
S01834	2003-03-15	E02	E02W24	E02M06	Central	F	1	A (00-14)	Ua20	Ca3	Yes	No
S01835	2003-03-15	E02	E02W24	E02M06	Central	F	3	A (00-14)	Ua14	Ca3	Yes	No
S01836	2003-03-15	E02	E02W24	E02M06	Central	M	4	A (00-14)	Ua18	Ca3	Yes	No
S01837	2003-03-15	E02	E02W24	E02M06	Central	M	4	A (00-14)	Ua19	Ca3	Yes	No
S01838	2003-03-15	E02	E02W24	E02M06	Central	M	6	A (00-14)	Ua29	Ca3	Yes	No
S01839	2003-03-15	E02	E02W24	E02M06	Central	M	10	A (00-14)	Ua21	Ca3	Yes	No
S01840	2003-03-15	E02	E02W24	E02M06	Central	M	12	A (00-14)	Ua03	Ca2	Yes	No
S01841	2003-03-15	E02	E02W24	E02M06	Central	F	12	A (00-14)	Ua16	Ca3	Yes	No
S01842	2003-03-15	E02	E02W24	E02M06	Central	M	12	A (00-14)	Ua10	Ca3	Yes	No
S01843	2003-03-15	E02	E02W24	E02M06	Central	M	15	B (15-29)	Ua04	Ca2	Yes	No
S01844	2003-03-15	E02	E02W24	E02M06	Central	M	15	B (15-29)	Ua21	Ca3	Yes	Yes
S01845	2003-03-15	E02	E02W24	E02M06	Central	F	16	B (15-29)	Ua04	Ca2	Yes	No
S01846	2003-03-15	E02	E02W24	E02M06	Central	M	16	B (15-29)	Ua01	Ca1	Yes	No
S01847	2003-03-15	E02	E02W24	E02M06	Central	M	17	B (15-29)	Ua07	Ca2	Yes	No
S01848	2003-03-15	E02	E02W24	E02M06	Central	M	17	B (15-29)	Ua21	Ca3	Yes	No
S01849	2003-03-15	E02	E02W24	E02M06	Central	F	17	B (15-29)	Ua02	Ca2	Yes	No
S01850	2003-03-15	E02	E02W24	E02M06	Central	F	17	B (15-29)	Ua03	Ca2	Yes	Yes
S01851	2003-03-15	E02	E02W24	E02M06	Central	M	19	B (15-29)	Ua28	Ca3	Yes	No
S01852	2003-03-15	E02	E02W24	E02M06	Central	M	21	B (15-29)	Ua04	Ca2	Yes	No
S01853	2003-03-15	E02	E02W24	E02M06	Central	M	22	B (15-29)	Ua19	Ca3	Yes	No
S01854	2003-03-15	E02	E02W24	E02M06	Central	F	23	B (15-29)	Ua15	Ca3	Yes	No
S01855	2003-03-15	E02	E02W24	E02M06	Central	M	24	B (15-29)	Ua21	Ca3	Yes	No
S01856	2003-03-15	E02	E02W24	E02M06	Central	F	24	B (15-29)	Ua04	Ca2	Yes	Yes
S01857	2003-03-15	E02	E02W24	E02M06	Central	F	25	B (15-29)	Ua19	Ca3	Yes	Yes
S01858	2003-03-15	E02	E02W24	E02M06	Central	F	25	B (15-29)	Ua16	Ca3	Yes	Yes
S01859	2003-03-15	E02	E02W24	E02M06	Central	M	26	B (15-29)	Ua07	Ca2	Yes	No
S01860	2003-03-15	E02	E02W24	E02M06	Central	F	26	B (15-29)	Ua27	Ca3	Yes	No
S01861	2003-03-15	E02	E02W24	E02M06	Central	M	28	B (15-29)	Ua03	Ca2	Yes	Yes
S01862	2003-03-15	E02	E02W24	E02M06	Central	F	28	B (15-29)	Ua04	Ca2	Yes	Yes
S01863	2003-03-15	E02	E02W24	E02M06	Central	F	30	C (30-44)	Ua14	Ca3	Yes	No
S01864	2003-03-15	E02	E02W24	E02M06	Central	F	34	C (30-44)	Ua04	Ca2	Yes	No
S01865	2003-03-15	E02	E02W24	E02M06	Central	F	36	C (30-44)	Ua19	Ca3	Yes	No
S01866	2003-03-15	E02	E02W24	E02M06	Central	M	47	D (45-99)	Ua23	Ca3	Yes	Yes
S01867	2003-03-15	E02	E02W24	E02M06	Central	F	48	D (45-99)	Ua11	Ca3	Yes	No
S01868	2003-03-15	E02	E02W24	E02M06	Central	F	48	D (45-99)	Ua09	Ca2	Yes	No
S01869	2003-03-15	E02	E02W24	E02M06	Central	F	48	D (45-99)	Ua01	Ca1	Yes	No
S01870	2003-03-15	E02	E02W24	E02M06	Central	F	50	D (45-99)	Ua04	Ca2	Yes	No
S01871	2003-03-15	E02	E02W24	E02M06	Central	M	50	D (45-99)	Ua25	Ca3	Yes	No
S01872	2003-03-15	E02	E02W24	E02M06	Central	F	52	D (45-99)	Ua16	Ca3	Yes	No
S01873	2003-03-15	E02	E02W24	E02M06	Central	M	53	D (45-99)	Ua07	Ca2	Yes	Yes
S01874	2003-03-15	E02	E02W24	E02M06	Central	F	62	D (45-99)	Ua11	Ca3	Yes	Yes
S01875	2003-03-15	E02	E02W24	E02M06	Central	M	1	A (00-14)	Ua28	Ca3	Yes	No
S01876	2003-03-15	E02	E02W24	E02M06	Central	M	3	A (00-14)	SD	SD	Yes	No
S01877	2003-03-15	E02	E02W24	E02M06	Central	M	7	A (00-14)	Ua28	Ca3	Yes	No
S01878	2003-03-15	E02	E02W24	E02M06	Central	F	7	A (00-14)	Ua27	Ca3	Yes	No
S01879	2003-03-15	E02	E02W24	E02M06	Central	M	8	A (00-14)	Ua30	Ca3	Yes	No
S01880	2003-03-15	E02	E02W24	E02M06	Central	M	9	A (00-14)	SD	SD	Yes	No
S01881	2003-03-15	E02	E02W24	E02M06	Central	M	18	B (15-29)	Ua19	Ca3	Yes	Yes
S01882	2003-03-15	E02	E02W24	E02M06	Central	F	19	B (15-29)	Ua30	Ca3	Yes	No
S01883	2003-03-15	E02	E02W24	E02M06	Central	M	20	B (15-29)	Ua30	Ca3	Yes	No
S01884	2003-03-15	E02	E02W24	E02M06	Central	F	21	B (15-29)	Ua01	Ca1	Yes	Yes
S01885	2003-03-15	E02	E02W24	E02M06	Central	F	31	C (30-44)	Ua27	Ca3	Yes	No
S01886	2003-03-15	E02	E02W24	E02M06	Central	F	32	C (30-44)	Ua23	Ca3	Yes	No
S01887	2003-03-15	E02	E02W24	E02M06	Central	M	32	C (30-44)	SD	SD	Yes	Yes
S01888	2003-03-15	E02	E02W24	E02M06	Central	M	39	C (30-44)	Ua09	Ca2	Yes	No
S01889	2003-03-15	E02	E02W24	E02M06	Central	F	42	C (30-44)	SD	SD	Yes	No
S01890	2003-03-15	E02	E02W24	E02M06	Central	F	48	D (45-99)	Ua23	Ca3	Yes	No
S01891	2003-03-15	E02	E02W24	E02M06	Central	F	52	D (45-99)	Ua01	Ca1	Yes	No
S01892	2003-03-15	E02	E02W24	E02M06	Central	M	64	D (45-99)	Ua20	Ca3	Yes	No
S01893	2003-03-15	E02	E02W24	E02M06	Central	M	77	D (45-99)	SD	SD	Yes	No
S01894	2003-03-15	E02	E02W24	E02M06	Central	M	SD	SD	Ua24	Ca3	Yes	No
S01895	2003-03-15	E02	E02W24	E02M06	Central	M	SD	SD	Ua01	Ca1	Yes	No
S01896	2003-03-15	E02	E02W24	E02M06	Central	M	SD	SD	SD	SD	Yes	No
S01897	2003-03-15	E02	E02W24	E02M06	Central	F	SD	SD	SD	SD	Yes	No
S01898	2003-03-16	E02	E02W25	E02M06	Central	F	1	A (00-14)	Ua01	Ca1	Yes	No
S01899	2003-03-16	E02	E02W25	E02M06	Central	M	1	A (00-14)	Ua04	Ca2	Yes	No
S01900	2003-03-16	E02	E02W25	E02M06	Central	F	3	A (00-14)	Ua06	Ca2	Yes	No
S01901	2003-03-16	E02	E02W25	E02M06	Central	F	3	A (00-14)	Ua17	Ca3	Yes	No
S01902	2003-03-16	E02	E02W25	E02M06	Central	F	3	A (00-14)	Ua01	Ca1	Yes	No
S01903	2003-03-16	E02	E02W25	E02M06	Central	M	4	A (00-14)	SD	SD	Yes	No
S01904	2003-03-16	E02	E02W25	E02M06	Central	F	4	A (00-14)	Ua02	Ca2	Yes	No
S01905	2003-03-16	E02	E02W25	E02M06	Central	M	4	A (00-14)	Ua20	Ca3	Yes	No
S01906	2003-03-16	E02	E02W25	E02M06	Central	F	4	A (00-14)	Ua01	Ca1	Yes	No
S01907	2003-03-16	E02	E02W25	E02M06	Central	M	4	A (00-14)	Ua01	Ca1	Yes	Yes
S01908	2003-03-16	E02	E02W25	E02M06	Central	M	6	A (00-14)	Ua01	Ca1	Yes	No
S01909	2003-03-16	E02	E02W25	E02M06	Central	F	6	A (00-14)	Ua06	Ca2	Yes	No
S01910	2003-03-16	E02	E02W25	E02M06	Central	M	7	A (00-14)	Ua06	Ca2	Yes	No
S01911	2003-03-16	E02	E02W25	E02M06	Central	M	7	A (00-14)	Ua01	Ca1	Yes	Yes
S01912	2003-03-16	E02	E02W25	E02M06	Central	M	8	A (00-14)	Ua06	Ca2	Yes	No
S01913	2003-03-16	E02	E02W25	E02M06	Central	M	9	A (00-14)	Ua05	Ca2	Yes	No
S01914	2003-03-16	E02	E02W25	E02M06	Central	F	9	A (00-14)	Ua18	Ca3	Yes	No
S01915	2003-03-16	E02	E02W25	E02M06	Central	F	9	A (00-14)	Ua11	Ca3	Yes	No
S01916	2003-03-16	E02	E02W25	E02M06	Central	F	10	A (00-14)	Ua09	Ca2	Yes	No
S01917	2003-03-16	E02	E02W25	E02M06	Central	M	10	A (00-14)	Ua09	Ca2	Yes	No
S01918	2003-03-16	E02	E02W25	E02M06	Central	F	11	A (00-14)	Ua23	Ca3	Yes	No
S01919	2003-03-16	E02	E02W25	E02M06	Central	F	12	A (00-14)	Ua15	Ca3	Yes	No
S01920	2003-03-16	E02	E02W25	E02M06	Central	F	13	A (00-14)	SD	SD	Yes	Yes
S01921	2003-03-16	E02	E02W25	E02M06	Central	M	14	A (00-14)	Ua19	Ca3	Yes	No
S01922	2003-03-16	E02	E02W25	E02M06	Central	M	14	A (00-14)	Ua21	Ca3	Yes	No
S01923	2003-03-16	E02	E02W25	E02M06	Central	M	14	A (00-14)	Ua09	Ca2	Yes	Yes
S01924	2003-03-16	E02	E02W25	E02M06	Central	F	15	B (15-29)	Ua04	Ca2	Yes	No
S01925	2003-03-16	E02	E02W25	E02M06	Central	M	15	B (15-29)	Ua15	Ca3	Yes	No
S01926	2003-03-16	E02	E02W25	E02M06	Central	M	16	B (15-29)	Ua16	Ca3	Yes	No
S01927	2003-03-16	E02	E02W25	E02M06	Central	F	16	B (15-29)	Ua23	Ca3	Yes	No
S01928	2003-03-16	E02	E02W25	E02M06	Central	F	16	B (15-29)	SD	SD	Yes	No
S01929	2003-03-16	E02	E02W25	E02M06	Central	M	17	B (15-29)	Ua18	Ca3	Yes	No
S01930	2003-03-16	E02	E02W25	E02M06	Central	M	18	B (15-29)	Ua16	Ca3	Yes	No
S01931	2003-03-16	E02	E02W25	E02M06	Central	F	18	B (15-29)	Ua01	Ca1	Yes	No
S01932	2003-03-16	E02	E02W25	E02M06	Central	M	19	B (15-29)	Ua30	Ca3	Yes	No
S01933	2003-03-16	E02	E02W25	E02M06	Central	F	19	B (15-29)	Ua09	Ca2	Yes	No
S01934	2003-03-16	E02	E02W25	E02M06	Central	M	19	B (15-29)	Ua28	Ca3	Yes	No
S01935	2003-03-16	E02	E02W25	E02M06	Central	M	21	B (15-29)	Ua09	Ca2	Yes	No
S01936	2003-03-16	E02	E02W25	E02M06	Central	M	21	B (15-29)	Ua11	Ca3	Yes	No
S01937	2003-03-16	E02	E02W25	E02M06	Central	M	21	B (15-29)	Ua06	Ca2	Yes	No
S01938	2003-03-16	E02	E02W25	E02M06	Central	M	22	B (15-29)	Ua06	Ca2	Yes	No
S01939	2003-03-16	E02	E02W25	E02M06	Central	F	23	B (15-29)	Ua07	Ca2	Yes	No
S01940	2003-03-16	E02	E02W25	E02M06	Central	F	23	B (15-29)	Ua09	Ca2	Yes	No
S01941	2003-03-16	E02	E02W25	E02M06	Central	M	24	B (15-29)	Ua27	Ca3	Yes	No
S01942	2003-03-16	E02	E02W25	E02M06	Central	F	26	B (15-29)	Ua01	Ca1	Yes	No
S01943	2003-03-16	E02	E02W25	E02M06	Central	F	27	B (15-29)	Ua04	Ca2	Yes	No
S01944	2003-03-16	E02	E02W25	E02M06	Central	M	27	B (15-29)	Ua04	Ca2	Yes	No
S01945	2003-03-16	E02	E02W25	E02M06	Central	F	27	B (15-29)	Ua06	Ca2	Yes	No
S01946	2003-03-16	E02	E02W25	E02M06	Central	M	27	B (15-29)	Ua07	Ca2	Yes	Yes
S01947	2003-03-16	E02	E02W25	E02M06	Central	F	29	B (15-29)	Ua09	Ca2	Yes	No
S01948	2003-03-16	E02	E02W25	E02M06	Central	F	32	C (30-44)	Ua07	Ca2	Yes	No
S01949	2003-03-16	E02	E02W25	E02M06	Central	F	33	C (30-44)	Ua01	Ca1	Yes	No
S01950	2003-03-16	E02	E02W25	E02M06	Central	M	33	C (30-44)	Ua01	Ca1	Yes	No
S01951	2003-03-16	E02	E02W25	E02M06	Central	F	34	C (30-44)	Ua01	Ca1	Yes	No
S01952	2003-03-16	E02	E02W25	E02M06	Central	F	39	C (30-44)	Ua19	Ca3	Yes	No
S01953	2003-03-16	E02	E02W25	E02M06	Central	F	40	C (30-44)	Ua16	Ca3	Yes	Yes
S01954	2003-03-16	E02	E02W25	E02M06	Central	F	42	C (30-44)	Ua13	Ca3	Yes	No
S01955	2003-03-16	E02	E02W25	E02M06	Central	M	43	C (30-44)	Ua23	Ca3	Yes	Yes
S01956	2003-03-16	E02	E02W25	E02M06	Central	F	44	C (30-44)	Ua09	Ca2	Yes	No
S01957	2003-03-16	E02	E02W25	E02M06	Central	M	44	C (30-44)	Ua04	Ca2	Yes	No
S01958	2003-03-16	E02	E02W25	E02M06	Central	F	45	D (45-99)	Ua09	Ca2	Yes	No
S01959	2003-03-16	E02	E02W25	E02M06	Central	F	52	D (45-99)	Ua15	Ca3	Yes	No
S01960	2003-03-16	E02	E02W25	E02M06	Central	F	52	D (45-99)	Ua01	Ca1	Yes	Yes
S01961	2003-03-16	E02	E02W25	E02M06	Central	F	53	D (45-99)	Ua36	Ca4	Yes	No
S01962	2003-03-16	E02	E02W25	E02M06	Central	F	53	D (45-99)	Ua08	Ca2	Yes	No
S01963	2003-03-16	E02	E02W25	E02M06	Central	M	65	D (45-99)	Ua09	Ca2	Yes	No
S01964	2003-03-17	E02	E02W25	E02M06	Central	M	2	A (00-14)	Ua07	Ca2	Yes	No
S01965	2003-03-17	E02	E02W25	E02M06	Central	M	4	A (00-14)	Ua01	Ca1	Yes	No
S01966	2003-03-17	E02	E02W25	E02M06	Central	M	4	A (00-14)	Ua10	Ca3	Yes	No
S01967	2003-03-17	E02	E02W25	E02M06	Central	F	4	A (00-14)	Ua34	Ca4	Yes	No
S01968	2003-03-17	E02	E02W25	E02M06	Central	M	4	A (00-14)	Ua19	Ca3	Yes	No
S01969	2003-03-17	E02	E02W25	E02M06	Central	M	4	A (00-14)	Ua02	Ca2	Yes	No
S01970	2003-03-17	E02	E02W25	E02M06	Central	M	7	A (00-14)	Ua24	Ca3	Yes	No
S01971	2003-03-17	E02	E02W25	E02M06	Central	F	7	A (00-14)	Ua27	Ca3	Yes	No
S01972	2003-03-17	E02	E02W25	E02M06	Central	F	7	A (00-14)	Ua15	Ca3	Yes	No
S01973	2003-03-17	E02	E02W25	E02M06	Central	M	8	A (00-14)	Ua19	Ca3	Yes	No
S01974	2003-03-17	E02	E02W25	E02M06	Central	M	9	A (00-14)	Ua09	Ca2	Yes	No
S01975	2003-03-17	E02	E02W25	E02M06	Central	M	10	A (00-14)	Ua16	Ca3	Yes	No
S01976	2003-03-17	E02	E02W25	E02M06	Central	M	10	A (00-14)	Ua05	Ca2	Yes	Yes
S01977	2003-03-17	E02	E02W25	E02M06	Central	F	11	A (00-14)	Ua14	Ca3	Yes	No
S01978	2003-03-17	E02	E02W25	E02M06	Central	F	12	A (00-14)	Ua16	Ca3	Yes	No
S01979	2003-03-17	E02	E02W25	E02M06	Central	M	12	A (00-14)	Ua09	Ca2	Yes	No
S01980	2003-03-17	E02	E02W25	E02M06	Central	F	12	A (00-14)	Ua11	Ca3	Yes	No
S01981	2003-03-17	E02	E02W25	E02M06	Central	M	13	A (00-14)	Ua20	Ca3	Yes	No
S01982	2003-03-17	E02	E02W25	E02M06	Central	M	13	A (00-14)	Ua01	Ca1	Yes	Yes
S01983	2003-03-17	E02	E02W25	E02M06	Central	M	14	A (00-14)	Ua09	Ca2	Yes	Yes
S01984	2003-03-17	E02	E02W25	E02M06	Central	F	15	B (15-29)	SD	SD	Yes	No
S01985	2003-03-17	E02	E02W25	E02M06	Central	F	15	B (15-29)	Ua04	Ca2	Yes	No
S01986	2003-03-17	E02	E02W25	E02M06	Central	F	18	B (15-29)	Ua07	Ca2	Yes	No
S01987	2003-03-17	E02	E02W25	E02M06	Central	M	18	B (15-29)	Ua07	Ca2	Yes	Yes
S01988	2003-03-17	E02	E02W25	E02M06	Central	F	20	B (15-29)	Ua28	Ca3	Yes	No
S01989	2003-03-17	E02	E02W25	E02M06	Central	F	20	B (15-29)	Ua02	Ca2	Yes	No
S01990	2003-03-17	E02	E02W25	E02M06	Central	F	21	B (15-29)	Ua07	Ca2	Yes	No
S01991	2003-03-17	E02	E02W25	E02M06	Central	M	22	B (15-29)	Ua26	Ca3	Yes	No
S01992	2003-03-17	E02	E02W25	E02M06	Central	M	22	B (15-29)	SD	SD	Yes	No
S01993	2003-03-17	E02	E02W25	E02M06	Central	M	22	B (15-29)	Ua19	Ca3	Yes	Yes
S01994	2003-03-17	E02	E02W25	E02M06	Central	M	22	B (15-29)	Ua19	Ca3	Yes	No
S01995	2003-03-17	E02	E02W25	E02M06	Central	M	23	B (15-29)	Ua26	Ca3	Yes	No
S01996	2003-03-17	E02	E02W25	E02M06	Central	M	23	B (15-29)	Ua02	Ca2	Yes	No
S01997	2003-03-17	E02	E02W25	E02M06	Central	M	25	B (15-29)	Ua11	Ca3	Yes	No
S01998	2003-03-17	E02	E02W25	E02M06	Central	F	26	B (15-29)	Ua04	Ca2	Yes	No
[truncated: 8,238 more rows]
